# Supplementary material for: Genome-wide analysis of complex wheat gliadins, the dominant carriers of celiac disease epitopes
Source: Sci Rep. 2017 Mar 16;7:44609. doi: 10.1038/srep44609 (PMC5353739; doi:10.1038/srep44609)
Supplement: Supplementary Table S3 [file srep44609-s2.xls]

## Sheet: Table S3
Table S3. Analysis of mass spectrometry data obtained for the 82 gliadin spots of Xiaoyan 81 separated by 2-DE.
Gliadin spot	Gliadin type	Corresponding gene	Σ Coverage (%) / Σ PSMs	Σ Unique Peptides / Σ Peptides	Matching peptide sequences	MH+ [Da]	PEP	Enzymes for digestion	Analysis program
1	γ-gliadin	Gli-γ1	46.02/54	8/20	FQLVQGQGIIQPQQPAQL	1993.93	1.506e-09	Thermolysin	Mascot and SEQUEST
					LQQC*NPVSLVSSL	1444.75	3.318e-06	Thermolysin	Mascot
					GTLPTMC*NVF a	1139.6	0.01196	Thermolysin	Mascot and SEQUEST
					LLQQC*NPVSL	1171.69	0.2985	Thermolysin	Mascot and SEQUEST
					QLVQGQGIIQPQQPAQL	1846.42	0.3793	Thermolysin	Mascot and SEQUEST
					VLGTLPTM#C*NVF a	1369.88	0.01028	Thermolysin	Mascot
					VPPEC*STTKAPF a	1335.01	0.0437	Thermolysin	Mascot
					SQQPQQIFPQPQQTF	1802.11	0.4566	Thermolysin	SEQUEST
					PQQPQQQFPQPQQPQQPF	2177.07	0.4157	Thermolysin	SEQUEST
					VQGQGIIQPQQPAQL	1604.29	0.2404	Thermolysin	SEQUEST
					PQQQQPFPQPQQPF a	1694.13	0.3958	Thermolysin	SEQUEST
					IIQPQQPAQ a	1023.03	0.003581	Chymotrypsin	Mascot
					IIQPQQPAQLE a	1265.86	0.06837	Chymotrypsin	Mascot and SEQUEST
					LLQQC*NPVS	1058.74	0.02566	Chymotrypsin	Mascot and SEQUEST
					LAQIPQQLQC*AA	1340.87	0.03411	Chymotrypsin	Mascot
					IM#RPLFQ a	921.384	0.04936	Chymotrypsin	Mascot and SEQUEST
					IQIMRP a	759.169	0.1709	Chymotrypsin	Mascot and SEQUEST
					LQQQM#NPC*KNY	1439.02	0.06199	Chymotrypsin	Mascot and SEQUEST
					IQPYLQQQMNPC*KNY	1927.45	0.07137	Chymotrypsin	Mascot
					LQQQMNPC*KNYL	1536.64	0.1069	Chymotrypsin	SEQUEST
2	γ-gliadin	Gli-γ1	43.95/77	10/24	FQLVQGQGIIQPQQPAQL	1994.32	4.66435e-09	Thermolysin	Mascot and SEQUEST
					LQQC*NPVSLVSSL	1444.94	5.728e-08	Thermolysin	Mascot and SEQUEST
					QLVQGQGIIQPQQPAQL	1847.52	0.0001167	Thermolysin	Mascot and SEQUEST
					QQC*NPVSLVSSL	1332.73	0.001938	Thermolysin	Mascot and SEQUEST
					EVIRSLVLGTLPTMC*NVF a	2051.06	0.0001163	Thermolysin	Mascot
					EVIRSLVL	929.806	0.04642	Thermolysin	Mascot and SEQUEST
					LLQQC*NPVSL	1171.73	0.04742	Thermolysin	Mascot and SEQUEST
					VPPEC*STTKAPFASIVADIGGQ a	2246.78	0.009438	Thermolysin	Mascot and SEQUEST
					VLGTLPTM#C*NVF a	1367.88	0.09988	Thermolysin	SEQUEST
					LLQQC*NPVS	1059.36	0.002604	Chymotrypsin	Mascot
					IIQPQQPAQLE	1265.71	0.2993	Chymotrypsin	Mascot and SEQUEST
					IIQPQQPAQ	1023.07	4.417e-05	Chymotrypsin	Mascot
					IM#RPLFQ a	921.302	0.005643	Chymotrypsin	Mascot
					LAQIPQQLQC*AA	1341.43	0.0009387	Chymotrypsin	Mascot
					IQIM#RP a	773.735	0.01015	Chymotrypsin	Mascot and SEQUEST
					LQQQM#NPC*KNY a	1440.78	0.08182	Chymotrypsin	Mascot and SEQUEST
					IIMQQEQQQQQQQQQQQQQQQG a	2741.07	8.519e-06	Chymotrypsin	Mascot
					LQQPQQPLPQPQQPQQPFPQQQQP a	2835.95	0.01149	Chymotrypsin	Mascot and SEQUEST
					LLQQC*NP	872.306	0.04085	Chymotrypsin	Mascot and SEQUEST
					LAQIPQQ	797.721	0.019	Chymotrypsin	Mascot and SEQUEST
					LQQPQQPLPQPQQPQQPFPQQQQPL a	2947.59	0.0007477	Chymotrypsin	Mascot and SEQUEST
					LQQQM#NPC*KNYL	1554.56	0.01891	Chymotrypsin	Mascot and SEQUEST
					IVADIGGQ a	771.961	0.1605	Chymotrypsin	SEQUEST
					LEVIRS	717.511	0.356	Chymotrypsin	SEQUEST
3	γ-gliadin	Gli-γ1	28.91/29	5/17	FQLVQGQGIIQPQQPAQL	1993.93	3.169e-18	Thermolysin	Mascot and SEQUEST
					EVIRSLVL	928.519	4.268e-10	Thermolysin	Mascot
					VQGQGIIQPQQPAQL	1606.94	0.0001153	Thermolysin	Mascot
					LLQQC*NPVSL	1172.8	8.127e-10	Thermolysin	Mascot and SEQUEST
					QLVQGQGIIQPQQPAQL	1845.83	1.152e-10	Thermolysin	Mascot and SEQUEST
					LQQC*NPVSLVSSL	1445.95	0.0764	Thermolysin	Mascot
					GTLPTM#C*NVF a	1156.57	0.001788	Thermolysin	Mascot
					EVIRSLVLGTLPTM#C*NVF a	2065.23	0.002963	Thermolysin	Mascot
					PQQQQPFPQPQQPF a	1694.63	0.08285	Thermolysin	SEQUEST
					LAQIPQQLQC*AA	1340.94	0.008784	Chymotrypsin	Mascot and SEQUEST
					LLQQC*NPVS	1059.09	0.06138	Chymotrypsin	Mascot
					IQIM#RP a	772.634	0.08842	Chymotrypsin	Mascot
					LAQIPQQ	797.733	0.01619	Chymotrypsin	Mascot and SEQUEST
					IM#RPLFQ a	920.379	0.01096	Chymotrypsin	Mascot and SEQUEST
					IQPYLQQQM#NPC*KNY	1941.58	0.1248	Chymotrypsin	Mascot
					LQQQM#NPC*KNY	1440.17	0.0163	Chymotrypsin	Mascot
					LQQQM#NPC*KNYL	1553.47	0.2528	Chymotrypsin	Mascot
4	γ-gliadin	Gli-γ2, Gli-γ3	38.25/105	11/17	FQLVQGQGIIQPQQPAQY a	2042.37	0.0001927	Thermolysin	Mascot and SEQUEST
					VRPDC*STINAPF a	1376.69	0.0005783	Thermolysin	Mascot and SEQUEST
					ASIVAGISGQ a	902.924	0.09549	Thermolysin	Mascot and SEQUEST
					RTLPNM#C*NVY a	1284.3	0.0007667	Thermolysin	Mascot and SEQUEST
					EVIRSLVL	929.129	0.003065	Thermolysin	Mascot and SEQUEST
					QLVQGQGIIQPQQPAQY a	1896.81	0.1435	Thermolysin	Mascot and SEQUEST
					LLQQC*NPVSL	1171.63	0.1052	Thermolysin	Mascot and SEQUEST
					LQQC*NPVSLVSSL	1444.65	0.0004955	Thermolysin	Mascot and SEQUEST
					LQQQMNPC*KNY	1424.33	0.006452	Thermolysin	Mascot and SEQUEST
					VLRTLPNM#C*NVY a	1496.37	0.1129	Thermolysin	Mascot and SEQUEST
					RQPQQPFY a	1063.92	0.08026	Thermolysin	Mascot and SEQUEST
					LQQC*NPVSL	1059.12	0.1467	Thermolysin	Mascot
					IQPYLQQQM#NPC*KNY	1942.47	0.01756	Thermolysin	Mascot
					YQQPQHTFPQPQQTF a	1874.97	0.1428	Thermolysin	SEQUEST
					VRPDC*STINAPFASIVAGISGQ a	2260.68	0.5074	Thermolysin	SEQUEST
					VQGQGIIQPQQPAQY a	1655.36	0.5536	Thermolysin	SEQUEST
					IIQPQQPAQYE a	1314.41	0.4489	Chymotrypsin	Mascot
5	γ-gliadin	Gli-γ2, Gli-γ3	51.23/132	15/23	VRPDC*STINAPF a	1376.52	1.453e-09	Thermolysin	Mascot and SEQUEST
					ASIVAGISGQ a	902.261	0.04873	Thermolysin	Mascot and SEQUEST
					RTLPNM#C*NVY a	1283.41	9.797e-08	Thermolysin	Mascot and SEQUEST
					FQLVQGQGIIQPQQPAQY a	2043.46	1.281e-14	Thermolysin	Mascot and SEQUEST
					IQPYLQQQM#NPC*KNY	1941.65	0.0002093	Thermolysin	Mascot
					LLQQC*NPVSL	1172.33	0.1013	Thermolysin	Mascot and SEQUEST
					VLRTLPNM#C*NVY a	1496.59	0.02549	Thermolysin	Mascot and SEQUEST
					QLVQGQGIIQPQQPAQY a	1898.24	2.208e-05	Thermolysin	Mascot and SEQUEST
					LQQC*NPVSLVSSL	1446.22	0.0002623	Thermolysin	Mascot and SEQUEST
					EVIRSLVL	929.043	0.0001338	Thermolysin	Mascot and SEQUEST
					LQQQM#NPC*KNY	1439.75	0.0001131	Thermolysin / Chymotrypsin	Mascot and SEQUEST
					YQQPQHTFPQPQQTF a	1874.97	1.086e-05	Thermolysin	SEQUEST
					VRPDC*STINAPFASIVAGISGQ a	2261.33	0.004806	Thermolysin	SEQUEST
					VSM#ILPRSDC*QVM#QQQC*C*QQL a	2642.52	0.02661	Thermolysin	SEQUEST
					VQGQGIIQPQQPAQY a	1655.13	0.07914	Thermolysin	SEQUEST
					QQC*NPVSLVSSL	1331.81	0.03551	Thermolysin	SEQUEST
					AQIPRQL a	825.953	0.1694	Thermolysin	SEQUEST
					IIQPQQPAQYE a	1315.07	0.1547	Chymotrypsin	Mascot
					ILPRSDC*QV	1087.51	0.00116733	Chymotrypsin	Mascot
					IQILRP a	739.769	0.02671	Chymotrypsin	Mascot
					LLQQC*NP	872.569	0.01398	Chymotrypsin	Mascot
					LAQIPRQ a	826.007	0.115	Chymotrypsin	Mascot
					IVMQQEQQQG a	1188.56	0.1547	Chymotrypsin	Mascot
6	γ-gliadin	Gli-γ2, Gli-γ3	47.02/90	13/28	VRPDC*STINAPFASIVAGISGQ a	2262.48	4.645e-09	Thermolysin	Mascot and SEQUEST
					VRPDC*STINAPF a	1376.23	1.98e-06	Thermolysin	Mascot and SEQUEST
					FQLVQGQGIIQPQQPAQY a	2045.67	0.4116	Thermolysin	Mascot and SEQUEST
					VLRTLPNM#C*NVY a	1495.51	0.000185	Thermolysin	Mascot and SEQUEST
					EVIRSLVL	928.539	0.2164	Thermolysin	Mascot and SEQUEST
					LLQQC*NPVSL	1171.59	0.001893	Thermolysin	Mascot and SEQUEST
					RTLPNMC*NVY a	1268.49	0.1452	Thermolysin	Mascot and SEQUEST
					QLVQGQGIIQPQQPAQY a	1897.69	0.0004887	Thermolysin	Mascot and SEQUEST
					YQQPQHTFPQPQQTF a	1874.83	0.2261	Thermolysin	SEQUEST
					LQQC*NPVSLVSSL	1443.79	0.2128	Thermolysin	SEQUEST
					IIQPQQPAQYE a	1316.14	0.0003978	Chymotrypsin	Mascot
					LLQQC*NPVS	1059.79	3.808e-05	Chymotrypsin	Mascot
					VRPDC*STINAPFAS a	1535.31	6.814e-05	Chymotrypsin	Mascot
					ILRPLFQ	886.27	2.581e-07	Chymotrypsin	Mascot
					IVMQQEQQQG a	1188.85	0.05397	Chymotrypsin	Mascot
					LAQIPRQ a	825.677	0.07135	Chymotrypsin	Mascot and SEQUEST
					IQILRP a	739.757	0.0005119	Chymotrypsin	Mascot
					IQPYLQQQM#NPC*KNY	1941.21	9.343e-06	Chymotrypsin	Mascot
					ILPRSDC*Q	988.994	0.0004397	Chymotrypsin	Mascot
					LQQC*NPVS	945.002	0.07533	Chymotrypsin	Mascot
					LLQQC*NP	873.871	0.02833	Chymotrypsin	Mascot
					LRTLPNMC*N a	1118.79	0.05156	Chymotrypsin	Mascot
					LRPLFQ	773.864	0.009814	Chymotrypsin	Mascot
					LQQQM#NPC*KNY	1440.14	0.0005018	Chymotrypsin	Mascot
					LQQC*NPVSL	1059.21	0.0665	Chymotrypsin	Mascot
					VSLVSS	591.378	0.05167	Chymotrypsin	Mascot
					LQQQMNPC*KNYL	1537.15	0.05558	Chymotrypsin	Mascot
					LVSSL	518.53	0.1472	Chymotrypsin	Mascot
7	γ-gliadin	Gli-γ2, Gli-γ3	51.58/131	16/28	FQLVQGQGIIQPQQPAQY a	2044.85	1.801e-07	Thermolysin	Mascot and SEQUEST
					VRPDCSTINAPF a	1376.78	0.001899	Thermolysin	Mascot and SEQUEST
					EVIRSLVL	928.606	0.0003316	Thermolysin	Mascot
					VRPDCSTINAPFASIVAGISGQ a	2260.42	0.0001381	Thermolysin	Mascot and SEQUEST
					QLVQGQGIIQPQQPAQY a	1898.88	0.0004081	Thermolysin	Mascot and SEQUEST
					LQQCNPVSLVSSL	1445.73	0.000148	Thermolysin	Mascot and SEQUEST
					VLRTLPNMCNVY a	1496.13	0.0001204	Thermolysin	Mascot and SEQUEST
					LLQQCNPVSL	1171.92	0.01045	Thermolysin	Mascot and SEQUEST
					RTLPNMCNVY a	1266.62	0.005064	Thermolysin	Mascot and SEQUEST
					QQCNPVSLVSSL	1331.35	0.02423	Thermolysin	Mascot and SEQUEST
					YQQPQHTFPQPQQTF a	1877.67	0.02137	Thermolysin	SEQUEST
					QQPQHTFPQPQQTF a	1711.79	0.01472	Thermolysin	SEQUEST
					PQPQQPQQSFPQQQQPL a	2005.47	0.0009679	Thermolysin	SEQUEST
					IIQPQQPAQYE a	1316.04	0.005366	Chymotrypsin	Mascot
					VYVRPDCSTINAPFAS a	1796.39	4.981e-05	Chymotrypsin	Mascot
					LLQQCNPVS	1059.86	0.002617	Chymotrypsin	Mascot
					VRPDCSTINAPFAS a	1534.59	0.001085	Chymotrypsin	Mascot
					ILRPLFQ	886.574	0.0005311	Chymotrypsin	Mascot
					IVMQQEQQQG a	1188.64	0.0003876	Chymotrypsin	Mascot
					VYVRPDCST a	1098.05	0.01394	Chymotrypsin	Mascot
					IQILRP a	739.627	0.005491	Chymotrypsin	Mascot
					LAQIPRQ a	826.046	0.0009116	Chymotrypsin	Mascot
					LQQCNPVSL	1058.93	0.02338	Chymotrypsin	Mascot
					LLQQCNP	873.893	0.02046	Chymotrypsin	Mascot
					LQQQMNPCKNY	1424.19	0.003818	Chymotrypsin	Mascot
					LQQCNPVS	945.937	0.003208	Chymotrypsin	Mascot
					ILPRSDCQ	988.993	0.09302	Chymotrypsin	Mascot
					LRPLFQ	774.148	0.2261	Chymotrypsin	Mascot
8	γ-gliadin	Gli-γ2, Gli-γ3	53.68/176	16/31	VRPDC*STINAPFASIVAGISGQ a	2260.86	7.276e-10	Thermolysin	Mascot and SEQUEST
					VRPDC*STINAPF a	1377.21	0.1011	Thermolysin	Mascot and SEQUEST
					ASIVAGISGQ a	902.861	0.008346	Thermolysin	Mascot and SEQUEST
					FQLVQGQGIIQPQQPAQY a	2043.95	6.157e-10	Thermolysin	Mascot and SEQUEST
					RTLPNM#C*NVY a	1283.81	0.004422	Thermolysin	Mascot and SEQUEST
					EVIRSLVL	929.245	0.02278	Thermolysin	Mascot and SEQUEST
					VLRTLPNM#C*NVY a	1495.46	0.07084	Thermolysin	Mascot and SEQUEST
					QLVQGQGIIQPQQPAQY a	1897.47	3.214e-05	Thermolysin	Mascot and SEQUEST
					QQC*NPVSLVSSL	1331.46	2.856e-05	Thermolysin	Mascot and SEQUEST
					LLQQC*NPVSL	1173.23	0.008451	Thermolysin	Mascot and SEQUEST
					LQQC*NPVSLVSSL	1445.26	1.136e-05	Thermolysin	Mascot and SEQUEST
					VSM#ILPRSDC*QVM#QQQC*C*QQL a	2642.77	2.338e-05	Thermolysin	Mascot and SEQUEST
					LQQQM#NPC*KNY	1441.37	0.002239	Thermolysin / Chymotrypsin	Mascot and SEQUEST
					VQGQGIIQPQQPAQY a	1655.41	0.01755	Thermolysin	Mascot and SEQUEST
					YQQPQHTFPQPQQTF a	1875.57	0.0853	Thermolysin	SEQUEST
					RQPQQPFY a	1064.36	0.04586	Thermolysin	SEQUEST
					IIQPQQPAQYE a	1316.44	0.003227	Chymotrypsin	Mascot
					LLQQC*NPVS	1061.05	0.1457	Chymotrypsin	Mascot
					VQGQGIIQPQQPAQYE	1784.46	0.0002637	Chymotrypsin	Mascot
					LRTLPNMC*N a	1118.8	0.0001391	Chymotrypsin	Mascot
					IVMQQEQQQG a	1189.2	0.0763	Chymotrypsin	Mascot
					LAQIPRQ a	825.844	0.000115	Chymotrypsin	Mascot
					LLQQC*NP	872.978	0.0002852	Chymotrypsin	Mascot
					IQPYLQQQMNPC*KNY	1925.78	0.0002189	Chymotrypsin	Mascot
					IQILRP a	739.797	0.01657	Chymotrypsin	Mascot
					ILPRSDC*Q	988.546	0.001119	Chymotrypsin	Mascot
					LQQQM#NPC*KNYL	1553.29	0.0005101	Chymotrypsin	Mascot
					LIQPY	633.394	0.0008301	Chymotrypsin	Mascot
					LQQC*NPVS	945.625	0.1877	Chymotrypsin	Mascot
					LQQC*NPVSL	1058.64	0.06441	Chymotrypsin	Mascot
					MNPC*KNYL	1041.49	0.06538	Chymotrypsin	Mascot
9	γ-gliadin	Gli-γ2, Gli-γ3	33.33/21	5/12	LQQC*NPVSLVSSL	1446	1.395e-05	Thermolysin	Mascot and SEQUEST
					VRPDC*STINAPF a	1376.59	8.376e-05	Thermolysin	Mascot and SEQUEST
					LLQQC*NPVSL	1171.34	0.2299	Thermolysin	Mascot and SEQUEST
					YQQPQHTFPQPQQTF a	1876.84	0.01706	Thermolysin	SEQUEST
					IVMQQEQQQG a	1189.14	0.03037	Chymotrypsin	Mascot and SEQUEST
					IIQPQQPAQYE a	1314.57	0.07967	Chymotrypsin	Mascot
					ILPRSDC*Q	988.675	0.1288	Chymotrypsin	Mascot
					LLQQC*NPVS	1058.16	0.04894	Chymotrypsin	Mascot
					IQILRP a	739.755	0.2376	Chymotrypsin	Mascot
					LQQQM#NPC*KNY	1439.97	0.00522817	Chymotrypsin	Mascot and SEQUEST
					MILPRSDC*Q	1120.15	0.03952	Chymotrypsin	Mascot
					LAQIPRQ a	825.627	0.7566	Chymotrypsin	SEQUEST
10	ω-gliadin	Gli-ω1	89.42/117	8/50	LQQPQQPSPQPQQVVQIIPQQPQQPFPL a	3217.93	0.0002673	Thermolysin	Mascot and SEQUEST
					LANQPQQPYPQQQPSGVM#V a	2125.99	4.373e-06	Thermolysin	Mascot and SEQUEST
					LQQPQQPFPQPQQVVQINPQQPQQPF	3068.64	0.006917	Thermolysin	Mascot and SEQUEST
					SPPQQSFPQPQQATPL	1752.73	0.01334	Thermolysin	Mascot and SEQUEST
					EQVISQQPQQPF	1429.95	0.3925	Thermolysin	Mascot and SEQUEST
					LRQPQQSFL	1118.59	0.1471	Thermolysin	Mascot
					QQPQQPFPQPQQVVQINPQQPQQPF	2955.74	0.001679	Thermolysin	Mascot and SEQUEST
					QPQQPFPQQPQQPQQAFPQPQQQF	2876.12	0.01907	Thermolysin	Mascot and SEQUEST
					LQPQQPFPQQPEQIISQQPQQLF	2748.25	0.0004816	Thermolysin	Mascot
					SQSRQPFPQQPQQPFPL	2010.96	0.1948	Thermolysin	Mascot and SEQUEST
					ALQPQQQFPQLQQPQQSFPQQPQRPHPFPQQL	3820.87	0.2968	Thermolysin	Mascot
					SQSQQPFPQQPQQPFPL	1983.79	0.005207	Thermolysin	Mascot and SEQUEST
					SQSQQPFPQQPQQPF	1772.64	0.1145	Thermolysin	SEQUEST
					SQSRQPFPQQPQQPF	1800.83	0.004726	Thermolysin	SEQUEST
					PQQPEQIISQQPQQLF	1908.43	0.06972	Thermolysin	SEQUEST
					PQQPYPPQQPFPTPQQY	2040.29	0.1093	Thermolysin	SEQUEST
					PLQPQQPFPQQPAQIIAQQPQQPSPL	2905.28	0.2868	Thermolysin	SEQUEST
					PQQPYPPQQPF	1326.43	0.3007	Thermolysin	SEQUEST
					PQQPQRPHPFPQQL	1697.54	0.2652	Thermolysin	SEQUEST
					LQPQQPFPQQSAQ	1497	0.02951	Chymotrypsin	Mascot
					LQQPQQPSPQPQQ	1504.76	0.0553	Chymotrypsin	Mascot
					LQPQQPFPQQPEQIISQQPQQ	2488.49	0.0232373	Chymotrypsin	Mascot
					IIAQQPQQPSP	1207.05	0.06625	Chymotrypsin	Mascot
					LLANQPQQPYPQQQPSGV a	1994.99	0.08785	Chymotrypsin	Mascot
					IIPQQPQQPFPL a	1407.74	0.177	Chymotrypsin	Mascot
					LEQVISQQPQQPF	1543.72	0.1051	Chymotrypsin	Mascot
					LANQPQQPYPQQQPSGVM# a	2027.85	0.1853	Chymotrypsin	Mascot
					LQPQQPFPQQPAQ	1507.6	0.1549	Chymotrypsin	Mascot
					LQQPQQPFPQPQQ	1565.77	0.1298	Chymotrypsin	Mascot
					LANQPQQPYPQQQPSGV a	1880.84	0.06088	Chymotrypsin	Mascot
					LQQPQQSFPQQPQRPHPFPQQ	2542.31	0.08822	Chymotrypsin	Mascot
					IIPQQPQQPFPLQPQQSF	2121.23	0.212	Chymotrypsin	Mascot
					IIPQQPQQPFP	1293.59	0.1504	Chymotrypsin	Mascot
					LLQPQQPFPQQPEQ	1678.49	0.1145	Chymotrypsin	Mascot
					LANQPQQPYPQQQPSG a	1781.77	0.2155	Chymotrypsin	Mascot
					LNPSKQELQSPQQ	1497.57	0.08654	Chymotrypsin	Mascot
					LRQSQQPFLQQPQQPSPQPQQ	2490.99	0.3227	Chymotrypsin	Mascot
					IIAQQPQQPSPLQPQQPF	2048.03	0.2113	Chymotrypsin	Mascot
					LQPQQQFPQ	1115.43	0.2576	Chymotrypsin	Mascot
					LLANQPQQPYPQQQPSG a	1895.13	0.1621	Chymotrypsin	Mascot
					LQQPQQPSPQPQQVVQ	1831.78	0.1466	Chymotrypsin	Mascot
					VISQQPQQPFL	1285.17	0.2816	Chymotrypsin	Mascot
					LFSQSQQPFPQQPQQPFP	2130	0.2196	Chymotrypsin	Mascot
					VVQINPQQPQQPFSQSRQPFPQQPQQPFP	3403.02	0.3273	Chymotrypsin	Mascot
					LQQPQQSFPQQPQRPHPFPQQLEQ	2911.92	0.3307	Chymotrypsin	Mascot
					LQPQQQFPQLQQPQQSFPQQPQRPHPFPQQ	3639.16	0.3845	Chymotrypsin	Mascot
					LQQPQQPFPQPQQVVQ	1891.66	0.4237	Chymotrypsin	Mascot
					VISQQPQQPF	1172.09	0.3308	Chymotrypsin	Mascot
					LQPQQSF	847.725	0.4746	Chymotrypsin	Mascot
					INPQQPQQPFSQSRQPFPQQPQQPFP	3076.42	0.4746	Chymotrypsin	Mascot
11	ω-gliadin	Gli-ω3	18.00/12	1/4	SPQQFPQQQF a	1235.35	0.4107	Thermolysin	Mascot and SEQUEST
					QQYPQQQPSGSDVISISGL	2032.59	0.4107	Thermolysin	SEQUEST
					LPQKQFPQPQQ	1339.67	0.09909	Chymotrypsin	Mascot
					IPQQQQIPQQPQQ	1561.59	0.0002698	Chymotrypsin	Mascot
12	γ-gliadin	Gli-γ4	49.44/90	15/25	AQLEAIRSL	1000.42	0.01485	Thermolysin	Mascot and SEQUEST
					VPPEC*SIIRAPF a	1388.13	0.03379	Thermolysin	Mascot and SEQUEST
					SQQQQLGQGTLVQGQGIIQPQQL a	2479.03	2.48107e-06	Thermolysin	Mascot and SEQUEST
					VQGQGIIQPQQL a	1309.02	0.001551	Thermolysin	Mascot and SEQUEST
					TLSQQQQLGQGTL a	1402.9	0.004964	Thermolysin	Mascot and SEQUEST
					AQLEAIRSLVL	1212.98	0.004195	Thermolysin	Mascot
					SQQPQQAFPQPQQTFPHQPQQQVPQPQQPQQPF a	3879.46	0.0327	Thermolysin	Mascot
					QQC*KPASLVSSLW	1505.77	0.1328	Thermolysin	Mascot and SEQUEST
					GQGTLVQGQGIIQPQQLAQL a	2077.1	0.0116	Thermolysin	Mascot and SEQUEST
					VLQTLPTM#C*NVY	1456.83	0.121	Thermolysin	Mascot
					GQGTLVQGQGIIQPQQL a	1765.45	0.05248	Thermolysin	Mascot
					QQPHQPFPQPQQQFPQPQQPQQSF a	2900.93	0.02765	Thermolysin	Mascot and SEQUEST
					VQGQGIIQPQQLAQL a	1622.44	0.05823	Thermolysin	Mascot and SEQUEST
					PHQPQQQVPQPQQPQQPF	2136.64	0.1563	Thermolysin	SEQUEST
					EAIRSLVLa	900.952	0.2461	Thermolysin	SEQUEST
					IIWPQSDC*Q	1145.83	3.91529e-08	Chymotrypsin	Mascot
					LAQLEAIRS a	1001.25	0.1577	Chymotrypsin	Mascot
					ILLQQC*KPAS	1157.06	5.08e-05	Chymotrypsin	Mascot
					LGQGTLVQGQG a	1057.86	2.659e-05	Chymotrypsin	Mascot
					LTLSQQQQLGQGT a	1402.07	0.001204	Chymotrypsin	Mascot
					IIRAPFAS a	875.262	0.003575	Chymotrypsin	Mascot
					LVPQPQQP a	907.656	0.002402	Chymotrypsin	Mascot
					LAQIPQQ	798.214	0.01807	Chymotrypsin	Mascot
					IVAGIGGQ	714.753	0.04253	Chymotrypsin	Mascot
					LQQRLNPC*KNI	1384.22	0.1154	Chymotrypsin	Mascot
13	γ-gliadin	Gli-γ4	52.81/111	19/30	VPPEC*SIIRAPF a	1385.54	0.07527	Thermolysin	Mascot and SEQUEST
					SQQQQLGQGTLVQGQGIIQPQQL a	2477.57	0.0414626	Thermolysin	Mascot and SEQUEST
					AQLEAIRSL	1000.87	0.09233	Thermolysin	Mascot and SEQUEST
					TLSQQQQLGQGTL a	1402.25	0.0952	Thermolysin	Mascot and SEQUEST
					GQGTLVQGQGIIQPQQLAQL a	2077.41	0.1903	Thermolysin	Mascot and SEQUEST
					AQLEAIRSLVL	1213.01	0.1853	Thermolysin	Mascot and SEQUEST
					VQGQGIIQPQQLAQL a	1623.71	0.1846	Thermolysin	Mascot and SEQUEST
					GQGTLVQGQGIIQPQQL a	1765.17	0.1167	Thermolysin	Mascot and SEQUEST
					SQQPQQAFPQPQQTFPHQPQQQVPQPQQPQQPF a	3879.65	0.3892	Thermolysin	Mascot and SEQUEST
					VQGQGIIQPQQL a	1309.65	0.203	Thermolysin	Mascot and SEQUEST
					QQC*KPASLVSSLW	1506.3	0.1664	Thermolysin	Mascot
					QQC*KPASLVSSL	1319.18	0.456	Thermolysin	Mascot
					QTLPTMC*NVY	1227.27	0.3948	Thermolysin	Mascot
					VPPEC*SIIRAPFASIVAGIGGQ a	2240.64	0.251	Thermolysin	Mascot and SEQUEST
					LQPQQAFPQQPQQPF a	1784.5	0.07447	Thermolysin	SEQUEST
					VLQTLPTMC*NVY	1438.96	0.07548	Thermolysin	SEQUEST
					LAQLEAIRS a	1001.45	0.787747	Chymotrypsin	Mascot and SEQUEST
					LTLSQQQQLGQGT a	1402.36	0.006962	Chymotrypsin	Mascot
					LSQQQQLGQGTL a	1302.66	1.68e-05	Chymotrypsin	Mascot
					ILLQQC*KPAS	1157.21	0.01123	Chymotrypsin	Mascot and SEQUEST
					IIWPQSDC*Q	1148.33	5.012e-05	Chymotrypsin	Mascot
					VDPSGQVQWPQQQ	1498.3	5.574e-05	Chymotrypsin	Mascot
					LAQIPQQLQC*AA	1341.78	0.007011	Chymotrypsin	Mascot
					LGQGTLVQGQG a	1057.85	0.0001104	Chymotrypsin	Mascot and SEQUEST
					IIRAPFAS a	875.21	0.004695	Chymotrypsin	Mascot
					LQQQRPFIQPS a	1341.44	0.04707	Chymotrypsin	Mascot
					LQQRLNPC*KN a	1271.33	0.002823	Chymotrypsin	Mascot
					LQQQRPFIQPSLQQR a	1868.86	0.06399	Chymotrypsin	Mascot
					LQQRLNPC*KNI a	1384.13	0.0343	Chymotrypsin	Mascot
					IVAGIGGQ	716.543	0.8381	Chymotrypsin	SEQUEST
14	γ-gliadin	Gli-γ4	50.28/77	15/28	VPPEC*SIIRAPF a	1387.02	0.01248	Thermolysin	Mascot and SEQUEST
					AQLEAIRSL	1001.86	0.0047	Thermolysin	Mascot
					SQQPQQAFPQPQQTFPHQPQQQVPQPQQPQQPF a	3879.17	1.726e-05	Thermolysin	Mascot
					TLSQQQQLGQGTL a	1402.84	0.0002662	Thermolysin	Mascot and SEQUEST
					AQLEAIRSLVL	1212.58	0.0004747	Thermolysin	Mascot
					VQGQGIIQPQQL a	1308.99	0.0004749	Thermolysin	Mascot and SEQUEST
					GQGTLVQGQGIIQPQQLAQL a	2077.22	0.02659	Thermolysin	Mascot and SEQUEST
					QTLPTM#C*NVY	1243.86	0.00121	Thermolysin	Mascot
					VQGQGIIQPQQLAQL a	1620.67	0.1456	Thermolysin	Mascot and SEQUEST
					EAIRSLVL	900.299	0.06462	Thermolysin	Mascot
					QQPHQPFPQPQQQFPQPQQPQQSF a	2900.71	1.655e-05	Thermolysin	Mascot and SEQUEST
					AQIPQQL	797.78	0.06085	Thermolysin	Mascot and SEQUEST
					GQGTLVQGQGIIQPQQL a	1765.62	0.1304	Thermolysin	Mascot and SEQUEST
					ILTIL	572.206	0.1876	Thermolysin	Mascot
					SQQQQLGQGTLVQGQGIIQPQQL a	2477.43	4.88999e-11	Thermolysin	Mascot and SEQUEST
					VLQTLPTM#C*NVY	1454.99	0.004197	Thermolysin	Mascot and SEQUEST
					QQPHQPFPQPQQQFPQPQQPQQSFL a	3015.93	0.01605	Thermolysin	Mascot
					QQC*KPASLVSSLW	1504.05	0.2183	Thermolysin	Mascot
					PHQPQQQVPQPQQPQQPF a	2137.35	0.142	Thermolysin	SEQUEST
					PQPQQQFPQPQQPQQSF	2038.36	0.118	Thermolysin	SEQUEST
					IIWPQSDC*Q	1147.62	0.2495	Chymotrypsin	Mascot
					LGQGTLVQGQG a	1059.26	0.4662	Chymotrypsin	Mascot
					LAQLEAIRS a	1000.37	0.5105	Chymotrypsin	Mascot
					VDPSGQVQWPQQQ	1497.18	0.3871	Chymotrypsin	Mascot
					LTLSQQQQLGQGT a	1403.44	0.3562	Chymotrypsin	Mascot
					LAQIPQQ	798.318	0.3461	Chymotrypsin	Mascot
					LAQIPQQLQC*AA	1342.32	0.4827	Chymotrypsin	Mascot
					LQQQRPFIQPS a	1343.36	0.5021	Chymotrypsin	Mascot
15	γ-gliadin	Gli-γ4	50.28/182	24/40	TLSQQQQLGQGTL a	1402.1	1.026e-05	Thermolysin	Mascot and SEQUEST
					VPPEC*SIIRAPF a	1385.92	4.078e-05	Thermolysin	Mascot and SEQUEST
					AQLEAIRSL	1002.88	0.01148	Thermolysin	Mascot
					GQGTLVQGQGIIQPQQLAQL a	2078.79	0.0001071	Thermolysin	Mascot and SEQUEST
					QQPHQPFPQPQQQFPQPQQPQQSF a	2900.32	5.929e-05	Thermolysin	Mascot and SEQUEST
					SQQQQLGQGTLVQGQGIIQPQQL a	2478.07	2.08428e-07	Thermolysin	Mascot and SEQUEST
					QQPHQPFPQPQQQFPQPQQPQQSFL a	3014.65	2.085e-06	Thermolysin	Mascot
					QTLPTMC*NVY	1228.62	0.0004038	Thermolysin	Mascot
					SQQPQQAFPQPQQTFPHQPQQQVPQPQQPQQPF a	3878.46	1.005e-05	Thermolysin	Mascot and SEQUEST
					VQGQGIIQPQQL a	1310.17	0.00416	Thermolysin	Mascot and SEQUEST
					AQLEAIRSLVL	1212.64	0.02575	Thermolysin	Mascot
					VPPEC*SIIRAPFASIVAGIGGQ a	2240.77	0.000408	Thermolysin	Mascot and SEQUEST
					VQGQGIIQPQQLAQLEAIRSL a	2290	0.0003596	Thermolysin	Mascot and SEQUEST
					GQGTLVQGQGIIQPQQL a	1765.87	0.001316	Thermolysin	Mascot and SEQUEST
					VLQTLPTMC*NVY	1438.79	0.00347	Thermolysin	Mascot and SEQUEST
					AQIPQQL	797.542	0.01319	Thermolysin	Mascot
					LQQQRPF a	916.435	0.004164	Thermolysin / Chymotrypsin	Mascot and SEQUEST
					VQGQGIIQPQQLAQL a	1621.78	0.003263	Thermolysin	Mascot and SEQUEST
					EAIRSLVL	900.69	0.1529	Thermolysin	Mascot
					QQC*KPASLVSSLW	1506.38	0.0748	Thermolysin	Mascot and SEQUEST
					EAIRSLVLQTLPTMC*NVY	2108.71	0.001098	Thermolysin	Mascot
					PQPQQQFPQPQQPQQSF	2040.83	0.09134	Thermolysin	SEQUEST
					PHQPQQQVPQPQQPQQPF	2137.29	0.0001453	Thermolysin	SEQUEST
					SQQPQQAFPQPQQTF a	1762.1	0.07218	Thermolysin	SEQUEST
					PQPQQQFPQPQQPQQSFL a	2151.2	0.008107	Thermolysin	SEQUEST
					LSQQPQQAFPQPQQTFPHQPQQQVPQPQQPQQPF a	3992.33	3.29968e-07	Chymotrypsin	Mascot
					LGQGTLVQGQG a	1058.1	1.171e-05	Chymotrypsin	Mascot
					LTLSQQQQ a	946.165	8.564e-06	Chymotrypsin	Mascot
					ILLQQC*KPAS	1157.55	0.004585	Chymotrypsin	Mascot
					LAQLEAIRS a	1001.22	0.0009789	Chymotrypsin	Mascot
					IIWPQSDC*Q	1145.91	0.001443	Chymotrypsin	Mascot
					IIQPQQLAQ a	1039.42	0.0004676	Chymotrypsin	Mascot
					IIRAPFAS a	874.709	0.01047	Chymotrypsin	Mascot
					LAQIPQQLQC*AA	1341.24	0.008234	Chymotrypsin	Mascot
					LQQQRPFIQPSLQQR a	1867.57	0.02764	Chymotrypsin	Mascot
					LQQQRPFIQPS a	1342.3	0.09963	Chymotrypsin	Mascot
					IVAGIGGQ	713.726	0.02564	Chymotrypsin	Mascot
					LAQIPQQ	797.994	0.05109	Chymotrypsin	Mascot
					LTLSQQQQLGQGT a	1402.11	0.08086	Chymotrypsin	Mascot
					LPTMC*N	735.439	0.09132	Chymotrypsin	Mascot
16	γ-gliadin	Gli-γ4	60.11/132	23/37	VPPEC*SIIRAPF a	1385.27	0.07142	Thermolysin	Mascot and SEQUEST
					SQQQQLGQGTLVQGQGIIQPQQL a	2478.5	0.1528	Thermolysin	Mascot and SEQUEST
					TLSQQQQLGQGTL a	1404.42	0.3043	Thermolysin	Mascot and SEQUEST
					VLQTLPTMC*NVY	1440.63	0.0006489	Thermolysin	Mascot and SEQUEST
					QTLPTM#C*NVY	1244.52	0.2846	Thermolysin	Mascot and SEQUEST
					GQGTLVQGQGIIQPQQL a	1767.93	0.1564	Thermolysin	Mascot and SEQUEST
					VQGQGIIQPQQL a	1309.83	0.2381	Thermolysin	Mascot and SEQUEST
					AQLEAIRSLVL a	1214.84	0.2287	Thermolysin	Mascot and SEQUEST
					VQGQGIIQPQQLAQL a	1620.91	0.2355	Thermolysin	Mascot and SEQUEST
					SQQPQQAFPQPQQTFPHQPQQQVPQPQQPQQPF a	3879.01	0.2236	Thermolysin	Mascot and SEQUEST
					QQC*KPASLVSSLW	1503.23	0.2913	Thermolysin	Mascot and SEQUEST
					SQQPQQAFPQPQQTF a	1762.74	7.197e-05	Thermolysin	SEQUEST
					PHQPQQQVPQPQQPQQPF	2139.93	0.2932	Thermolysin	SEQUEST
					PQPQQQFPQPQQPQQSF	2039.44	0.2507	Thermolysin	SEQUEST
					GQGTLVQGQGIIQPQQLAQL a	2077.7	0.0004903	Thermolysin	SEQUEST
					AQLEAIRSL	1000.35	0.095	Thermolysin	SEQUEST
					PQQQLVPQPQQPL a	1501.38	0.0008728	Thermolysin	SEQUEST
					LQPQQAFPQQPQQPF a	1781.82	0.06308	Thermolysin	SEQUEST
					LQQQRPF a	916.293	0.1118	Thermolysin	SEQUEST
					LTLSQQQQLGQGT a	1402.11	6.159e-07	Chymotrypsin	Mascot
					LGQGTLVQGQG a	1057.99	3.854e-05	Chymotrypsin	Mascot
					VDPSGQVQWPQQQ	1496.65	0.0001652	Chymotrypsin	Mascot
					LAQLEAIRS a	1001.11	9.088e-05	Chymotrypsin	Mascot
					IIQPQQLAQ a	1039.41	0.0004367	Chymotrypsin	Mascot
					IIWPQSDC*Q	1145.49	0.0002922	Chymotrypsin	Mascot
					ILLQQC*KPAS	1157	0.002132	Chymotrypsin	Mascot
					LQQQRPFIQPSLQQR a	1867.3	0.0306	Chymotrypsin	Mascot
					LQQQRPFIQPS a	1340.64	0.02072	Chymotrypsin	Mascot
					LAQIPQQLQC*AA	1342.3	0.0511	Chymotrypsin	Mascot
					LAQIPQQ	797.901	0.01269	Chymotrypsin	Mascot
					IIRAPFAS a	875.174	0.01206	Chymotrypsin	Mascot
					LEAIRSL	802.128	0.1979	Chymotrypsin	Mascot
					IIQPQQ	726.465	0.03169	Chymotrypsin	Mascot
					LAQLEA a	644.063	0.2161	Chymotrypsin	Mascot
					LSQQQQLGQGTL a	1302.77	0.03481	Chymotrypsin	Mascot
					IVAGIGGQ	714.354	0.02964	Chymotrypsin	Mascot
					LQQRLNPC*KNI a	1383.7	0.2151	Chymotrypsin	Mascot
17	γ-gliadin	Gli-γ5	27.48/46	2/12	FQLAQGL	778.257	0.1391	Thermolysin	Mascot
					C*EQPQRTIPQPHQTF a	1868.17	0.001082	Thermolysin	Mascot and SEQUEST
					GIIQPQQPAQLEGIRSLVL	2062.63	0.0003776	Thermolysin	Mascot and SEQUEST
					GIIQPQQPAQL	1194.14	0.02147	Thermolysin	Mascot and SEQUEST
					GIIQPQQPAQLEGIRSL	1849.09	0.02256	Thermolysin	Mascot and SEQUEST
					KTLPTMC*NVY	1227.95	8.06e-07	Thermolysin	Mascot and SEQUEST
					EGIRSLVL	887.364	0.1087	Thermolysin	Mascot
					VLKTLPTMC*NVY	1440.11	0.0001739	Thermolysin	Mascot and SEQUEST
					VPPDC*STINVPY	1361.98	0.009736	Thermolysin	Mascot and SEQUEST
					LQQC*NHVSLVSSL a	1485.12	0.05845	Thermolysin	SEQUEST
					IIQPQQPAQ	1022.97	0.0004674	Chymotrypsin	Mascot and SEQUEST
					LAQIPQQ	797.963	0.03743	Chymotrypsin	SEQUEST
18	γ-gliadin	Gli-γ5	36.42/62	4/18	C*EQPQRTIPQPHQTF a	1868.04	0.0001808	Thermolysin	Mascot and SEQUEST
					GIIQPQQPAQLEGIRSL	1849.08	0.0003967	Thermolysin	Mascot and SEQUEST
					FQLAQGL	776.218	0.1875	Thermolysin	Mascot
					GIIQPQQPAQL	1192.75	0.0005744	Thermolysin	Mascot and SEQUEST
					VLKTLPTMC*NVY	1439.02	0.08708	Thermolysin	Mascot and SEQUEST
					VPPDC*STINVPY	1361.39	0.0002342	Thermolysin	Mascot and SEQUEST
					QLAQGLGIIQPQQPAQL	1803.44	0.1214	Thermolysin	Mascot and SEQUEST
					GIIQPQQPAQLEGIRSLVL	2063.32	0.08638	Thermolysin	Mascot and SEQUEST
					KTLPTMC*NVY	1226.59	0.1827	Thermolysin	Mascot and SEQUEST
					LQQQMNPC*KNF	1409.13	0.05501	Thermolysin	Mascot
					LLQQC*NHVSL a	1212.54	0.02846	Thermolysin	Mascot
					HHQPQQTFPQPEQTY a	1865.16	0.05995	Thermolysin	SEQUEST
					IIQPQQPAQLEG	1323.16	5.111e-06	Chymotrypsin	Mascot
					INVPYANIDAG a	1146.06	2.16e-06	Chymotrypsin	Mascot
					LGIIQPQQPAQ	1194.12	0.0005081	Chymotrypsin	Mascot
					ILRPLFQ	887.12	0.01128	Chymotrypsin	Mascot
					VYVPPDC*ST	1037.25	0.03827	Chymotrypsin	Mascot
					LFQLAQG	776.539	0.01721	Chymotrypsin	Mascot
19	γ-gliadin	Gli-γ5	35.43/68	6/26	FQLAQGL	776.284	0.3043	Thermolysin	Mascot and SEQUEST
					GIIQPQQPAQL	1192.82	0.0008622	Thermolysin	Mascot and SEQUEST
					ANIDAGIGGQ a	915.338	0.1115	Thermolysin	Mascot and SEQUEST
					KTLPTMC*NVY	1226.31	4.162e-05	Thermolysin	Mascot and SEQUEST
					QLAQGL	629.135	0.3083	Thermolysin	Mascot
					AQIPQQL	797.308	0.3083	Thermolysin	Mascot and SEQUEST
					LLQQC*NHVSL a	1212.79	0.009473	Thermolysin	Mascot and SEQUEST
					QQQMNPC*KNF	1295.99	0.1679	Thermolysin	Mascot and SEQUEST
					LQQQM#NPC*KNF	1424.08	0.0003011	Thermolysin / Chymotrypsin	Mascot and SEQUEST
					VPPDC*STINVPY	1361.88	0.06717	Thermolysin	SEQUEST
					INVPYANIDAG a	1147.43	5.759e-07	Chymotrypsin	Mascot
					IIQPQQPAQ	1023.53	0.0001832	Chymotrypsin	Mascot
					IIQPQQPAQLEG	1323.61	1.157e-05	Chymotrypsin	Mascot
					LGIIQPQQPAQ	1193.65	0.000136	Chymotrypsin	Mascot
					LAQIPQQLQC*AA	1342.66	0.0008351	Chymotrypsin	Mascot
					IDAGIGGQ a	730.543	0.002902	Chymotrypsin	Mascot
					ILRPLFQ	887.259	0.003213	Chymotrypsin	Mascot
					IILPRSDC*Q	1102.37	0.003437	Chymotrypsin	Mascot
					LQC*AAIHSVAHS	1295.72	0.01406	Chymotrypsin	Mascot
					LFQLAQG	776.588	0.06576	Chymotrypsin	Mascot
					LLQQC*NH a	913.331	0.001272	Chymotrypsin	Mascot
					LAQIPQQ	798.159	0.01272	Chymotrypsin	Mascot
					LQQC*NHVSL a	1098.91	0.006896	Chymotrypsin	Mascot
					LKTLPT	672.67	0.1364	Chymotrypsin	Mascot
					LQQQMNPC*KNFL	1521.95	0.0007456	Chymotrypsin	Mascot
					MNPC*KNF	911.085	0.1638	Chymotrypsin	Mascot
20	γ-gliadin	Gli-γ5	37.09/92	2/22	GIIQPQQPAQLEGIRSL	1848.1	5.247e-08	Thermolysin	Mascot and SEQUEST
					FQLAQGL	778.209	1.576e-07	Thermolysin	Mascot
					EGIRSLVL	886.774	2.28e-05	Thermolysin	Mascot
					QLAQGLGIIQPQQPAQL	1805.29	1.527e-05	Thermolysin	Mascot and SEQUEST
					VLKTLPTM#C*NVY	1455.09	0.02988	Thermolysin	Mascot and SEQUEST
					C*EQPQRTIPQPHQTF a	1867.24	0.008088	Thermolysin	Mascot and SEQUEST
					GIIQPQQPAQL	1193.03	0.0001815	Thermolysin	Mascot and SEQUEST
					KTLPTM#C*NVY	1242.5	0.0004087	Thermolysin	Mascot
					VPPDC*STINVPY	1361.81	0.1077	Thermolysin	Mascot
					KTLPTM#C*NVYVPPDC*STINVPY	2588.94	0.0005674	Thermolysin	Mascot
					GIIQPQQPAQLEGIRSLVL	2061.24	0.01026	Thermolysin	Mascot
					QQC*NHVSLVSSL a	1374.33	0.07134	Thermolysin	Mascot
					LQQQMNPC*KNF	1407.87	0.05348	Thermolysin	Mascot and SEQUEST
					AQIPQQL	798.123	0.1444	Thermolysin	Mascot
					LGIIQPQQPAQ	1193.31	2.273e-07	Chymotrypsin	Mascot
					IIQPQQPAQLEG	1324.1	9.079e-05	Chymotrypsin	Mascot
					LAQIPQQLQC*AA	1341.21	0.0003287	Chymotrypsin	Mascot
					ILRPLFQ	887.188	8.838e-05	Chymotrypsin	Mascot
					IILPRSDC*Q	1101.68	0.1923	Chymotrypsin	Mascot
					LAQIPQQ	797.442	0.05049	Chymotrypsin	Mascot
					LAQGLG	558.447	0.03235	Chymotrypsin	Mascot
					VYVPPDC*ST	1038.31	0.1783	Chymotrypsin	Mascot
21	γ-gliadin	Gli-γ6	35.02/34	3/16	FQLAQGL	776.333	9.13675e-07	Thermolysin	Mascot and SEQUEST
					GIIQPQQPAQL	1192.78	2.909e-06	Thermolysin	Mascot and SEQUEST
					ASIDAVIGGQ a	930.344	0.0003783	Thermolysin	Mascot
					KTLPTM#C*NVY	1242.62	1.502e-06	Thermolysin	Mascot
					AQIPQQL	797.208	0.005066	Thermolysin	Mascot
					VLKTLPTM#C*NVY	1454.84	6.161e-05	Thermolysin	Mascot
					VPPDC*STINVPY	1362.62	0.03328	Thermolysin	Mascot and SEQUEST
					LQQQMNPC*KNF	1408.37	0.02835	Thermolysin / Chymotrypsin	Mascot
					LLQQC8NPVS	1058.4	6.818e-05	Chymotrypsin	Mascot
					LGIIQPQQPAQ	1193.05	0.001665	Chymotrypsin	Mascot
					IIQPQQPAQLEG	1322.15	0.000472	Chymotrypsin	Mascot
					LAQIPQQLQC8AA	1341.43	0.004313	Chymotrypsin	Mascot
					ILRPLFQ	887.204	0.0005265	Chymotrypsin	Mascot
					LQQC*NPVSL	1058.77	0.01817	Chymotrypsin	Mascot
					IVMQQEQQRG a	1216.84	0.1137	Chymotrypsin	Mascot
					VQILRP a	725.448	0.1768	Chymotrypsin	Mascot
22	γ-gliadin	Gli-γ4	39.33/26	5/13	SQQPQQAFPQPQQTFPHQPQQQVPQPQQPQQPF a	3878.7	0.011027	Thermolysin	Mascot and SEQUEST
					QTLPTMC*NVY	1227.89	0.02223	Thermolysin	Mascot and SEQUEST
					QQC*KPASLVSSL	1317.47	0.1885	Thermolysin	Mascot
					QQC*KPASLVSSLW	1503.75	0.05485	Thermolysin	Mascot and SEQUEST
					SQQPQQAFPQPQQTF a	1761.71	0.1164	Thermolysin	SEQUEST
					QQPHQPFPQPQQQFPQPQQPQQSF a	2901.07	0.2118	Thermolysin	SEQUEST
					LQPQQAFPQQPQQPF a	1784.75	0.1777	Thermolysin	SEQUEST
					PHQPQQQVPQPQQPQQPF	2139.06	0.339	Thermolysin	SEQUEST
					PQQQLVPQPQQPL a	1502.48	0.2078	Thermolysin	SEQUEST
					IIWPQSDC*Q	1146.57	0.03445	Chymotrypsin	Mascot and SEQUEST
					VDPSGQVQWPQQQ	1497.29	0.000585	Chymotrypsin	Mascot and SEQUEST
					LQQQRPF	916.763	0.1481	Chymotrypsin	Mascot
					LAQIPQQ	797.454	0.008346	Chymotrypsin	Mascot and SEQUEST
23	γ-gliadin	Gli-γ4	39.61/41	8/15	SQQPQQAFPQPQQTFPHQPQQQVPQPQQPQQPF a	3879.39	0.04793	Thermolysin	Mascot and SEQUEST
					QQC*KPASLVSSL	1317.81	0.02394	Thermolysin	Mascot
					QQC*KPASLVSSLW	1504.64	0.007646	Thermolysin	Mascot and SEQUEST
					VLQTLPTMC*NVY a	1438.66	0.001683	Thermolysin	Mascot and SEQUEST
					PHQPQQQVPQPQQPQQPF	2136.84	0.0001427	Thermolysin	SEQUEST
					LQPQQAFPQQPQQPF a	1784.2	0.02897	Thermolysin	SEQUEST
					IIWPQSDC*Q	1148.07	0.0007535	Chymotrypsin	Mascot and SEQUEST
					VDPSGQVQWPQQQ a	1498.17	0.006801	Chymotrypsin	Mascot and SEQUEST
					IIWPQSDC*QV	1245.49	1.739e-07	Chymotrypsin	Mascot
					ILLQQC*KPAS	1158.84	0.09117	Chymotrypsin	Mascot
					LAQIPQQ	797.931	0.04095	Chymotrypsin	Mascot and SEQUEST
					LQQQRPF a	917.444	0.122	Chymotrypsin	Mascot
					M#QVDPSGQVQWPQQQ a	1774.51	0.06096	Chymotrypsin	Mascot
					IIMQQQQQQQQQQQQQQG a	2227.16	0.006456	Chymotrypsin	Mascot
					LVPQPQQP a	906.258	0.1552	Chymotrypsin	SEQUEST
24	γ-gliadin	Gli-γ7	65.29/114	12/32	LLQQC*KPVSL	1187.54	0.0634	Thermolysin	Mascot and SEQUEST
					VPPYC*STIRAPF	1408.09	0.0007046	Thermolysin	Mascot and SEQUEST
					VLQTLPTMC*NVY	1441.67	8.041e-07	Thermolysin	Mascot and SEQUEST
					VQGQGIIQPQQPAQL	1605.13	0.03809	Thermolysin	Mascot and SEQUEST
					SQQPQQIFPQPQQTFPHQPQQQFPQPQQPQQQF a	3999.6	2.124e-07	Thermolysin	Mascot
					SQQQQVGQGILVQGQGIIQPQQPAQL a	2771.92	0.01283	Thermolysin	Mascot and SEQUEST
					EVIRSLVL	928.339	0.01843	Thermolysin	Mascot
					QQC*KPVSLVSSLW	1532.87	1.363e-06	Thermolysin	Mascot and SEQUEST
					EVIRSLVLQTLPTM#C*NVY a	2155.01	4.494e-07	Thermolysin	Mascot
					SQQQQVGQGILVQGQGIIQPQQPAQLEVIRSL a	3469.33	4.13126e-08	Thermolysin	Mascot and SEQUEST
					QTLPTMC*NVY	1226.46	0.05721	Thermolysin	Mascot and SEQUEST
					VQGQGIIQPQQPAQLEVIRSL	2303.99	1.804e-06	Thermolysin	Mascot and SEQUEST
					C*STIRAPFASIVASIGGQ a	1837.49	0.0001903	Thermolysin	Mascot and SEQUEST
					VPPYC*STIRAPFASIVASIGGQ a	2291.66	0.0001516	Thermolysin	Mascot and SEQUEST
					LQPRQPFPQQPQQPY a	1852.88	0.01578	Thermolysin	SEQUEST
					QC*AAIHSVVHSIIMQQEQQEQL a	2577.73	0.1573	Thermolysin	SEQUEST
					SQQPQQIFPQPQQTF	1802.07	0.02411	Thermolysin	SEQUEST
					PHQPQQQFPQPQQPQQQF	2218.02	0.2646	Thermolysin	SEQUEST
					C8STIRAPF	952.853	0.1027	Thermolysin	SEQUEST
					QPRQPFPQQPQQPY a	1739.5	0.0546	Thermolysin	SEQUEST
					IIQPQQPAQLE	1264.93	5.39741e-06	Chymotrypsin	Mascot and SEQUEST
					LAQIPQQLQC*AA	1342.36	0.01014	Chymotrypsin	Mascot
					IIMQQEQQEQ	1275.08	0.0001202	Chymotrypsin	Mascot and SEQUEST
					IILPPSDC*Q a	1043.22	0.0003301	Chymotrypsin	Mascot and SEQUEST
					VDPSGQVQWPQQQPF	1741.18	0.2338	Chymotrypsin	Mascot
					IIQPQQPAQ	1023.5	0.004379	Chymotrypsin	Mascot
					VYVPPYC*ST	1085.56	0.2515	Chymotrypsin	Mascot and SEQUEST
					ILVQGQG a	714.738	0.1381	Chymotrypsin	Mascot
					LAQIPQQ	797.771	0.0327	Chymotrypsin	Mascot and SEQUEST
					LLQQC*KP	887.864	0.02239	Chymotrypsin	Mascot and SEQUEST
					LQPHQPFSQQPQQ a	1564.45	0.2338	Chymotrypsin	Mascot
					LEVIRS	716.736	0.2338	Chymotrypsin	Mascot
25	γ-gliadin	Gli-γ7	55.67/68	7/23	SQQPQQIFPQPQQTFPHQPQQQFPQPQQPQQQF a	4001.46	1.066e-07	Thermolysin	Mascot
					VPPYC*STIRAPF	1408.08	0.01941	Thermolysin	Mascot and SEQUEST
					SQQQQVGQGILVQGQGIIQPQQPAQLEVIRSL a	3469.7	4.88082e-09	Thermolysin	Mascot and SEQUEST
					LLQQC*KPVSL	1186.94	0.01271	Thermolysin	Mascot and SEQUEST
					QTLPTMC*NVY	1228.99	0.1084	Thermolysin	Mascot and SEQUEST
					VQGQGIIQPQQPAQL	1607.11	4.896e-05	Thermolysin	Mascot and SEQUEST
					EVIRSLVL	928.863	0.1218	Thermolysin	Mascot and SEQUEST
					SQQQQVGQGILVQGQGIIQPQQPAQL a	2772.6	0.002431	Thermolysin	Mascot and SEQUEST
					QQC*KPVSLVSSLW	1531.48	0.0002291	Thermolysin	Mascot and SEQUEST
					VLQTLPTMC*NVY	1438.39	7.665e-05	Thermolysin	Mascot
					EVIRSLVLQTLPTM#C*NVY a	2154.7	0.01878	Thermolysin	Mascot
					QGVQILVPL	966.338	0.2016	Thermolysin	Mascot
					SQQPQQIFPQPQQTF	1803.61	0.02016	Thermolysin	SEQUEST
					LQPRQPFPQQPQQPY a	1851.2	0.02701	Thermolysin	SEQUEST
					IIMQQEQQEQ	1275.1	0.01761	Chymotrypsin	Mascot
					IIQPQQPAQLE	1265.69	0.001063	Chymotrypsin	Mascot and SEQUEST
					IILPPSDC*Q a	1043.23	1	Chymotrypsin	Mascot and SEQUEST
					VDPSGQVQWPQQQPF	1742.39	0.03764	Chymotrypsin	Mascot
					IIQPQQPAQ	1023.36	0.00479	Chymotrypsin	Mascot
					VYVPPYC*ST	1085.62	0.04719	Chymotrypsin	Mascot
					VQWPQQQPF	1158.56	0.05928	Chymotrypsin	Mascot
					ILVQGQG a	714.594	0.1507	Chymotrypsin	Mascot
					LEVIRS	716.631	0.1129	Chymotrypsin	Mascot
26	γ-gliadin	Gli-γ7	17.87/6	2/5	QQC*KPVSLVSSLW	1531.35	0.05866	Thermolysin	Mascot
					IILPPSDC*Q a	1043.31	0.01523	Chymotrypsin	Mascot
					VDPSGQVQWPQQQPF	1741	0.00149262	Chymotrypsin	Mascot
					LQPHQPFSQQPQQ a	1565.31	0.09978	Chymotrypsin	Mascot
					LLQQC*KP	886.792	0.1061	Chymotrypsin	Mascot
27	ω-gliadin	Gli-ω2	46.06/43	6/15	SPHQPQQPFPQPQRPTPL	2080.14	0.08661	Thermolysin	Mascot and SEQUEST
					HQQPEQIISQQPQKPF a	1933.03	0.005348	Thermolysin	Mascot and SEQUEST
					SQPQQPFPQQPGQIIPQQPQQPF a	2643.63	0.09477	Thermolysin	Mascot and SEQUEST
					SQQPGQIIPQQSQQPC*PL	2034.14	0.004858	Thermolysin	Mascot and SEQUEST
					QPQQPFPQQPEQIIRQQPQQPF a	2687.76	0.1896	Thermolysin	SEQUEST
					PQQPGQIIPQQPQQPF a	1831.45	0.1388	Thermolysin	SEQUEST
					PQPQQPIPQQPRIPF	1770.54	0.1049	Thermolysin	SEQUEST
					LQPQQPFPQQPEQ	1565.83	0.0485	Chymotrypsin	Mascot
					LSQQPGQIIPQQSQQPC*P	2035.73	0.0001375	Chymotrypsin	Mascot
					LQPQQPFSQPQQP	1523.77	0.002933	Chymotrypsin	Mascot
					IIPQQSQQPC*P	1297.13	0.1012	Chymotrypsin	Mascot and SEQUEST
					IIPQQPQQPFP	1294.18	1.45523e-06	Chymotrypsin	Mascot
					IISQQSQQPFS	1264.05	0.0005729	Chymotrypsin	Mascot
					IIRQQPQQPF a	1255.27	0.0007671	Chymotrypsin	Mascot
					LQPQQPFPQQ a	1210.55	0.1218	Chymotrypsin	Mascot
29	δ-gliadin	Gli-δ1	50.92/52	22/22	SQEQPLPQQQPSVEEKQQL a	2221.84	0.05869	Thermolysin	Mascot and SEQUEST
					FPQKEPQQPFPL a	1457.72	0.3597	Thermolysin	Mascot and SEQUEST
					VIQTLPM#LC*NVHVPSDC*Y a	2162.64	1.605e-06	Thermolysin	Mascot and SEQUEST
					GQEM#PM#QPQHQLGQHSILPQQLAQY a	2919.33	0.2661	Thermolysin	Mascot
					LLQQC*NPEEKL a	1371.57	0.01079	Thermolysin	SEQUEST
					QQPQYQQQQPY a	1436.39	0.005959	Thermolysin	SEQUEST
					GQHSILPQQLAQY a	1482.59	0.115	Thermolysin	SEQUEST
					NLC*KEF a	810.425	0.1443	Thermolysin	SEQUEST
					GQEMPMQPQHQL a	1423.78	0.1443	Thermolysin	SEQUEST
					LTQQPYSQEQPLPQQQPS a	2097.58	3.416e-12	Chymotrypsin	Mascot and SEQUEST
					LGQEMPMQPQHQ a	1424.7	3.068e-05	Chymotrypsin	Mascot and SEQUEST
					LQQPQYQQQQPYPQQPLPQEQLPQQH a	3198.06	3.142e-10	Chymotrypsin	Mascot
					LTQQPYSQEQPLPQQQPSVEEKQQ a	2840.75	0.03163	Chymotrypsin	Mascot
					LQQC*NPEEKLSL a	1461.58	3.214e-07	Chymotrypsin	Mascot
					LIQQQPYPPQEPQQPLFPQKEPQQPFP a	3229.33	0.0005066	Chymotrypsin	Mascot
					LFPQKEPQQPFP a	1456.34	1.388e-06	Chymotrypsin	Mascot
					IQQQPYPPQEPQQP a	1678.4	0.0002361	Chymotrypsin	Mascot
					LQQC*NPEEKLS a	1346.32	0.1237	Chymotrypsin	Mascot
					LC*NVHVPSDC*YT a	1466.47	0.1533	Chymotrypsin	Mascot
					VDRGFGQPQPQQ a	1356.8	0.2283	Chymotrypsin	Mascot
					ISEPSRC*PAIHN a	1381.32	0.1444	Chymotrypsin	Mascot
					ISEPSRC*PA a	1017.01	0.1615	Chymotrypsin	SEQUEST
30	γ-gliadin	Gli-γ8	70.34/106	15/29	LPLSQQQQVGQGSLVQGQGIIQPQQPAQL a	3069.64	2.92e-06	Thermolysin	Mascot
					SQQPQQTFPQPQQTFPHQPQQQVPQPQQPQQPF a	3909.3	1.32e-05	Thermolysin	Mascot and SEQUEST
					IQPSLQQQL a	1055.74	0.02865	Thermolysin	Mascot
					SQQQQVGQGSLVQGQGIIQPQQPAQL a	2748.06	0.665	Thermolysin	Mascot and SEQUEST
					VPPEC*SIM#RAPF a	1421.96	3.923e-05	Thermolysin	Mascot and SEQUEST
					VLQTLPSM#C*NVY a	1443.58	3.848e-07	Thermolysin	Mascot and SEQUEST
					QQQLVPQLQQPL a	1420.24	0.008172	Thermolysin	Mascot and SEQUEST
					QQC*KPASLVSSL	1317.73	4.975e-06	Thermolysin	Mascot and SEQUEST
					NPC*KNILLQQC*KPASL	1885.38	0.09031	Thermolysin	Mascot
					QQC*KPASLVSSLW	1503.99	0.005291	Thermolysin	Mascot and SEQUEST
					VPPEC*SIMRAPFASIVAGIGGQ a	2258.76	1.501e-06	Thermolysin	Mascot and SEQUEST
					EAIRSLVLQTLPSMC*NVY a	2094.04	7.454e-05	Thermolysin	Mascot
					QQQLNPC*KNILL a	1468.8	0.004749	Thermolysin	Mascot and SEQUEST
					IQPSLQQQLNPC*KNIL a	1893.46	0.5967	Thermolysin	Mascot and SEQUEST
					VQGQGIIQPQQPAQL	1605.63	0.0002536	Thermolysin	Mascot and SEQUEST
					PHQPQQQVPQPQQPQQPF	2137.79	0.6053	Thermolysin	SEQUEST
					LQPQQPFPQQPQQPF a	1807.99	0.5351	Thermolysin	SEQUEST
					SQQPQQTFPQPQQTF	1790.82	0.538	Thermolysin	SEQUEST
					IIQPQQPAQLEA	1336.15	9.225e-05	Chymotrypsin	Mascot
					LSQQPQQTFPQPQQTFPHQPQQQVPQPQQPQQPF a	4023.92	0.05881	Chymotrypsin	Mascot
					IIWPQSDC*Q	1146.32	0.0008524	Chymotrypsin	Mascot and SEQUEST
					LQQPQQPFPQPQQQLPQPQQPQQSFPQQQRPF a	3852.94	0.0001128	Chymotrypsin	Mascot
					IIQPQQPAQ	1022.24	3.013e-05	Chymotrypsin	Mascot
					ILLQQC*KPAS	1157.41	0.005092	Chymotrypsin	Mascot
					LAQIPQQ	798.048	0.0003101	Chymotrypsin	Mascot
					IIMQQQQQQQQQQG a	1714.09	0.009216	Chymotrypsin	Mascot
					VYVPPEC*S	950.424	0.03773	Chymotrypsin	Mascot
					VM#RQQC*C*QQ	1254.44	0.0065	Chymotrypsin	Mascot
					LQQC*KPAS	933.098	0.1624	Chymotrypsin	Mascot
31	γ-gliadin	Gli-γ8	43.43/44	6/11	SQQPQQTFPQPQQTFPHQPQQQVPQPQQPQQPF a	3909.23	0.0007724	Thermolysin	Mascot
					SQQQQVGQGSLVQGQGIIQPQQPAQL a	2746.22	0.06851	Thermolysin	Mascot
					VLQTLPSMC*NVY a	1427.13	0.006305	Thermolysin	Mascot and SEQUEST
					LSQQPQQTFPQPQQTFPHQPQQQVPQPQQPQQPF a	4023.1	0.2798	Chymotrypsin	Mascot
					IIWPQSDC*Q	1147.77	0.1781	Chymotrypsin	Mascot
					IIQPQQPAQLEA	1335.96	0.1714	Chymotrypsin	Mascot
					IIQPQQPAQ	1024.7	0.4075	Chymotrypsin	Mascot
					LAQIPQQ	798.061	0.4062	Chymotrypsin	Mascot
					LQQPQQPFPQPQQQLPQPQQPQQSFPQQQRPF a	3853.45	0.3567	Chymotrypsin	Mascot
					IIMQQQQQQQQQQG a	1714.48	0.0624865	Chymotrypsin	Mascot
					VYVPPEC*S	950.13	0.5185	Chymotrypsin	Mascot
32	γ-gliadin	Gli-γ8	50.76/57	9/21	SQQQQVGQGSLVQGQGIIQPQQPAQL a	2745.34	1.73305e-08	Thermolysin	Mascot and SEQUEST
					LPLSQQQQVGQGSLVQGQGIIQPQQPAQL a	3068.79	3.532e-05	Thermolysin	Mascot
					IQPSLQQQL a	1054.66	0.0003802	Thermolysin	Mascot and SEQUEST
					QQC*KPASLVSSLW	1504.76	5.143e-07	Thermolysin	Mascot and SEQUEST
					VPPEC*SIM#RAPF a	1419.13	0.6106	Thermolysin	Mascot and SEQUEST
					SQQPQQTFPQPQQTFPHQPQQQVPQPQQPQQPF a	3908.38	0.0002927	Thermolysin	Mascot and SEQUEST
					EAIRSLVL	900.776	0.08145	Thermolysin	Mascot
					VLQTLPSMC*NVYa	1425.38	2.622e-05	Thermolysin	Mascot and SEQUEST
					SQQPQQTFPQPQQTF	1789.8	0.331	Thermolysin	SEQUEST
					LQPQQPFPQQPQQPF a	1807.44	0.3474	Thermolysin	SEQUEST
					PHQPQQQVPQPQQPQQPF	2137.55	0.6906	Thermolysin	SEQUEST
					IIQPQQPAQLEA	1336.65	0.4461	Chymotrypsin	Mascot
					LSQQQQVGQGSL a	1274.45	0.5861	Chymotrypsin	Mascot
					IIWPQSDC*Q	1147.22	0.4196	Chymotrypsin	Mascot
					IIQPQQPAQ	1023.06	0.236756	Chymotrypsin	Mascot
					LAQIPQQLQC*AA	1342.32	0.6262	Chymotrypsin	Mascot
					IIMQQQQQQQQQQG a	1714.04	0.318	Chymotrypsin	Mascot
					LAQIPQQ	797.893	0.618	Chymotrypsin	Mascot
					IIWPQSDC*QV	1246.04	0.5401	Chymotrypsin	Mascot
					LSQQPQQTFPQPQQTFPHQPQQQVPQPQQPQQPF a	4024.76	0.5621	Chymotrypsin	Mascot
					VYVPPEC*S	950.533	0.5536	Chymotrypsin	Mascot
33	γ-gliadin	Gli-γ8	51.07/54	10/17	SQQQQVGQGSLVQGQGIIQPQQPAQL a	2746.95	0.07129	Thermolysin	Mascot and SEQUEST
					LPLSQQQQVGQGSLVQGQGIIQPQQPAQL a	3069.6	5.144e-07	Thermolysin	Mascot
					VPPEC*SIM#RAPF a	1420.02	0.0002601	Thermolysin	Mascot and SEQUEST
					SQQPQQTFPQPQQTFPHQPQQQVPQPQQPQQPF a	3910.37	0.04303	Thermolysin	Mascot and SEQUEST
					VLQTLPSMC*NVY a	1425.44	0.01102	Thermolysin	Mascot and SEQUEST
					EAIRSLVLQTLPSMC*NVY a	2095.47	0.0002892	Thermolysin	Mascot
					VPPEC*SIMRAPFASIVAGIGGQ a	2259.7	0.0003288	Thermolysin	Mascot and SEQUEST
					QQC*KPASLVSSL	1317.12	0.1185	Thermolysin	Mascot
					VQGQGIIQPQQPAQL	1606.77	0.03922	Thermolysin	Mascot and SEQUEST
					LPLSQQQQVGQGSL a	1484.38	0.0843	Thermolysin	Mascot and SEQUEST
					QQC*KPASLVSSLW	1505.12	0.03084	Thermolysin	Mascot and SEQUEST
					IQPSLQQQLNPC*KNIL a	1896.94	0.003905	Thermolysin	Mascot and SEQUEST
					LQPQQPFPQQPQQPF a	1810.93	0.06375	Thermolysin	SEQUEST
					PHQPQQQVPQPQQPQQPF	2138.15	0.0009911	Thermolysin	SEQUEST
					SQQPQQTFPQPQQTF	1790.63	0.01091	Thermolysin	SEQUEST
					IIWPQSDC*Q	1146.78	0.004293	Chymotrypsin	Mascot
					LAQIPQQLQC*AA	1341.36	0.09294	Chymotrypsin	Mascot
34	γ-gliadin	Gli-γ9	58.39/89	8/18	QQQQVGQGTLVQGQGIIQPQQPAQL	2674.12	0.147	Thermolysin	Mascot and SEQUEST
					SQQPQQTFPQPQQTFPHQPQQQFPQPQQPQQQF a	3988.19	0.1678	Thermolysin	Mascot
					LLQQC*KPVSL	1187.6	0.5049	Thermolysin	Mascot and SEQUEST
					YQQQQVGQGTLVQGQGIIQPQQPAQL a	2837.32	1.455e-06	Thermolysin	Mascot and SEQUEST
					VPPEC*SIIKAPF a	1360.05	0.0001023	Thermolysin	Mascot and SEQUEST
					VQGQGIIQPQQPAQL	1605.28	0.2546	Thermolysin	Mascot and SEQUEST
					SQPQQQFPQPQQPQQSFPQQQPPF a	2852.4	0.3438	Thermolysin	Mascot and SEQUEST
					VLQTLPTMC*NVY	1441.23	0.3952	Thermolysin	Mascot
					IQPSLQQQVNPC*KNF a	1801.25	0.2181	Thermolysin	Mascot and SEQUEST
					QQC*KPVSLVSSLW	1533.91	0.4831	Thermolysin	Mascot and SEQUEST
					QQC*KPVSLVSSL	1345.59	0.4571	Thermolysin	Mascot and SEQUEST
					FPQSQQPQQQF	1363.98	0.5234	Thermolysin	Mascot
					LQPQQPFPQQPQQPY a	1825.8	3.411e-10	Thermolysin	SEQUEST
					PHQPQQQFPQPQQPQQQF	2216.16	6.009e-06	Thermolysin	SEQUEST
					SQPQQQFPQPQQPQQSF a	2029.04	0.02555	Thermolysin	SEQUEST
					QTLPTMC*NVY	1227.29	0.01418	Thermolysin	SEQUEST
					MIWPQSDC*Q a	1164.54	0.001661	Chymotrypsin	Mascot
					IIQPQQPAQLEA	1336.08	0.07264	Chymotrypsin	Mascot
35	γ-gliadin	Gli-γ9	78.19/96	11/33	QQQQVGQGTLVQGQGIIQPQQPAQL	2674.48	0.0008992	Thermolysin	Mascot and SEQUEST
					SQPQQQFPQPQQPQQSFPQQQPPFIQPSLQQQVNPC*KNF a	4634.75	0.002129	Thermolysin	Mascot
					SSVVAGIGGQ a	875.442	0.004195	Thermolysin	Mascot and SEQUEST
					LLQQC*KPVSL	1187.42	0.0003691	Thermolysin	Mascot and SEQUEST
					YQQQQVGQGTL a	1250.07	0.04308	Thermolysin	Mascot and SEQUEST
					SQQPQQTFPQPQQTFPHQPQQQFPQPQQPQQQF a	3989.58	0.003747	Thermolysin	Mascot
					IQPSLQQQVNPC*KNF a	1801.48	0.006318	Thermolysin	Mascot and SEQUEST
					VPPEC*SIIKAPF a	1359.44	0.001579	Thermolysin	Mascot and SEQUEST
					VLQTLPTMC*NVY	1440.18	0.04904	Thermolysin	Mascot and SEQUEST
					VQGQGIIQPQQPAQL	1604.98	0.002239	Thermolysin	Mascot and SEQUEST
					FPQSQQPQQQF	1363.24	0.04527	Thermolysin	Mascot and SEQUEST
					YQQQQVGQGTLVQGQGIIQPQQPAQL a	2836.93	0.02001	Thermolysin	Mascot and SEQUEST
					VPPEC*SIIKAPFSSVVAGIGGQ a	2213.6	0.0003295	Thermolysin	Mascot and SEQUEST
					EAIRSLVLQTLPTMC*NVY	2109.08	0.000631	Thermolysin	Mascot
					AQIPQQL	798.464	0.105	Thermolysin	Mascot and SEQUEST
					PHQPQQQFPQPQQPQQQF	2215.97	0.002147	Thermolysin	SEQUEST
					SQQPQQTFPQPQQTF	1790.26	0.004407	Thermolysin	SEQUEST
					LQPQQPFPQQPQQPY a	1824.08	1.398e-05	Thermolysin	SEQUEST
					PQQQPVPQPHQPF a	1528.21	5.564e-05	Thermolysin	SEQUEST
					QQC*KPVSLVSSLW	1530.93	0.06819	Thermolysin	SEQUEST
					QQC*KPVSLVSSL	1346.22	0.01199	Thermolysin	SEQUEST
					QQQVNPC*KNF a	1263.16	0.1225	Thermolysin	SEQUEST
					QQQQVGQGTL	1087.3	0.1026	Thermolysin	SEQUEST
					EAIRSLVL	901.054	0.1465	Thermolysin	SEQUEST
					QTLPTM#C*NVY	1242.38	0.06278	Thermolysin	SEQUEST
					QQC*KPVSL	959.719	0.08973	Thermolysin	SEQUEST
					IIQPQQPAQ	1023.04	9.04884e-09	Chymotrypsin	Mascot
					IIQPQQPAQLEA	1337.96	0.1471	Chymotrypsin	Mascot
					LQPQQPFPQQPQQPYPQQPQQPFPQTQQPQQ	3711.74	6.266e-05	Chymotrypsin	Mascot
					LLQQC*KP	887.317	4.243e-05	Chymotrypsin	Mascot
					LAQIPQQ	798.029	0.01499	Chymotrypsin	Mascot
					IWPQSDC*Q	1033.19	0.1378	Chymotrypsin	Mascot
					IWPQSDC*QVM#RQQC*C*QQ	2270.89	0.0008617	Chymotrypsin	Mascot
36	γ-gliadin	Gli-γ9	60.4/132	8/22	QQQQVGQGTLVQGQGIIQPQQPAQL	2673.36	0.0154258	Thermolysin	Mascot and SEQUEST
					SQQPQQTFPQPQQTFPHQPQQQFPQPQQPQQQF a	3990.12	0.2744	Thermolysin	Mascot
					LLQQC*KPVSL	1186.93	0.1107	Thermolysin	Mascot and SEQUEST
					YQQQQVGQGTLVQGQGIIQPQQPAQL a	2837.66	0.1438	Thermolysin	Mascot and SEQUEST
					VQGQGIIQPQQPAQL	1605.94	0.1005	Thermolysin	Mascot and SEQUEST
					VPPEC*SIIKAPF a	1359.98	0.2478	Thermolysin	Mascot and SEQUEST
					QTLPTM#C*NVY	1243.81	0.02708	Thermolysin	Mascot and SEQUEST
					IQPSLQQQVNPC*KNF a	1803.85	0.3769	Thermolysin	Mascot and SEQUEST
					QQC*KPVSLVSSLW	1531.9	0.08925	Thermolysin	Mascot and SEQUEST
					QQC*KPVSLVSSL	1345.92	0.313	Thermolysin	Mascot and SEQUEST
					VPPEC*SIIKAPFSSVVAGIGGQ a	2213.58	0.1264	Thermolysin	Mascot and SEQUEST
					VLQTLPTM#C*NVY	1454.81	0.198	Thermolysin	Mascot and SEQUEST
					FPQSQQPQQQF	1362.78	0.1399	Thermolysin	Mascot and SEQUEST
					PHQPQQQFPQPQQPQQQF	2218.69	1.25e-05	Thermolysin	SEQUEST
					LQPQQPFPQQPQQPY a	1823.94	4.788e-05	Thermolysin	SEQUEST
					PQQQPVPQPHQPF a	1528.19	0.02868	Thermolysin	SEQUEST
					IIQPQQPAQ	1023.1	0.307598	Chymotrypsin	Mascot
					MIWPQSDC*Q a	1166	0.5745	Chymotrypsin	Mascot
					IIQPQQPAQLEA	1335.89	0.6413	Chymotrypsin	Mascot
					LLQQC*KP	886.657	0.6107	Chymotrypsin	Mascot
					LAQIPQQ	797.303	0.5756	Chymotrypsin	Mascot
					IWPQSDC*Q	1033.32	0.6943	Chymotrypsin	Mascot
37	γ-gliadin	Gli-γ9	73.15/182	8/26	QQQQVGQGTLVQGQGIIQPQQPAQL	2672.46	1.791e-05	Thermolysin	Mascot and SEQUEST
					YQQQQVGQGTLVQGQGIIQPQQPAQL a	2838.08	1.065e-06	Thermolysin	Mascot and SEQUEST
					LLQQC*KPVSL	1186.43	0.1454	Thermolysin	Mascot and SEQUEST
					SQPQQQFPQPQQPQQSFPQQQPPFIQPSLQQQVNPC*KNF a	4634.31	0.0006019	Thermolysin	Mascot
					SQQPQQTFPQPQQTFPHQPQQQFPQPQQPQQQF a	3987.88	4.833e-05	Thermolysin	Mascot
					VQGQGIIQPQQPAQL	1604.87	0.005826	Thermolysin	Mascot and SEQUEST
					VPPEC*SIIKAPF a	1360.4	0.002386	Thermolysin	Mascot and SEQUEST
					VPPEC*SIIKAPFSSVVAGIGGQ a	2213.01	8.446e-07	Thermolysin	Mascot and SEQUEST
					VLQTLPTM#C*NVY	1454.74	0.0002594	Thermolysin	Mascot and SEQUEST
					EAIRSLVLQTLPTMC*NVY	2110.2	0.0252	Thermolysin	Mascot
					PHQPQQQFPQPQQPQQQF	2219.2	9.781e-07	Thermolysin	SEQUEST
					LQPQQPFPQQPQQPY a	1826.9	2.598e-05	Thermolysin	SEQUEST
					SQQPQQTFPQPQQTF	1790.8	3.347e-05	Thermolysin	SEQUEST
					PQQQPVPQPHQPF a	1530.09	8.06e-06	Thermolysin	SEQUEST
					QTLPTMC*NVY	1228.53	0.008109	Thermolysin	SEQUEST
					QQC*KPVSLVSSLW	1531.29	0.002079	Thermolysin	SEQUEST
					QQC*KPVSLVSSL	1345.36	0.01435	Thermolysin	SEQUEST
					IIQPQQPAQLEA	1336.96	0.0002056	Chymotrypsin	Mascot
					IIQPQQPAQ	1023.01	1.369e-06	Chymotrypsin	Mascot
					IIMQQEQQEQQQG a	1587.32	3.22538e-08	Chymotrypsin	Mascot
					VYVPPEC*S	950.153	0.009674	Chymotrypsin	Mascot
					LLQQC*KP	887.083	4.686e-05	Chymotrypsin	Mascot
					IWPQSDC*Q	1035.01	0.004348	Chymotrypsin	Mascot
					VMRQQC*C*QQ	1238	0.004025	Chymotrypsin	Mascot
					LAQIPQQ	797.987	0.1171	Chymotrypsin	Mascot
					IWPQSDC*QVM*RQQC*C*QQ	2270.08	0.0001257	Chymotrypsin	Mascot
38	γ-gliadin	Gli-γ10	51.19/152	11/28	LQPQQPQQSFPQQQQPL a	2020.96	1.682e-06	Thermolysin	Mascot and SEQUEST
					VSPDC*STINAPFANIVVGIGGQ a	2219.39	1.125e-06	Thermolysin	Mascot and SEQUEST
					FQLVQGQGIIQPQQPAQL	1994.89	9.065e-07	Thermolysin	Mascot and SEQUEST
					QLVQGQGIIQPQQPAQL	1846.42	0.05972	Thermolysin	Mascot and SEQUEST
					C*QQPQQTIPQPHQTF a	1838.14	0.0002269	Thermolysin	Mascot and SEQUEST
					VSPDC*STINAPF a	1307.17	0.1332	Thermolysin	Mascot and SEQUEST
					SLQQQMNPC*KNF a	1495.16	0.02107	Thermolysin	Mascot and SEQUEST
					IQLSLQQQM#NPC*KNF a	1864.52	0.0009348	Thermolysin	Mascot and SEQUEST
					RTLPTM#C*NVY a	1270.26	0.04364	Thermolysin	Mascot and SEQUEST
					EVIRSLVL	928.772	0.001881	Thermolysin	Mascot and SEQUEST
					VLRTLPTM#C*NVY a	1484.73	0.01271	Thermolysin	Mascot and SEQUEST
					LQPQQPQQSFPQQQQPLIQL a	2375.82	0.04083	Thermolysin	Mascot
					LLQQC*NPVSL	1171.44	0.000121	Thermolysin	Mascot and SEQUEST
					QLVQGQGIIQPQQPAQLEVIRSL	2544.6	1.825e-05	Thermolysin	Mascot and SEQUEST
					VQGQGIIQPQQPAQLEVIRSL	2303.32	0.01269	Thermolysin	Mascot and SEQUEST
					LQQC*NPVSLVSSL	1444.13	0.00186	Thermolysin	Mascot and SEQUEST
					QPQQPQQSFPQQQQPL a	1906.66	0.01434	Thermolysin	Mascot and SEQUEST
					VQGQGIIQPQQPAQL	1605.02	0.231	Thermolysin	Mascot and SEQUEST
					QVQWPQQQPFPQPQQPF a	2108.04	0.04061	Thermolysin	Mascot
					VQGQGIIQPQQPAQLEVIRSLVL	2513.99	0.0447	Thermolysin	Mascot
					PQQQPFPQPQQPF	1566.94	0.001888	Thermolysin	SEQUEST
					IIQPQQPAQLE	1264.59	1.229e-06	Chymotrypsin	Mascot
					IIQPQQPAQ	1023.15	4.65e-05	Chymotrypsin	Mascot
					LLQQC*NPVS	1059.57	0.01767	Chymotrypsin	Mascot
					LQPQQPQQSFPQQQQP	1906.87	3.176e-07	Chymotrypsin	Mascot
					LLQQC*NP	873.304	0.003915	Chymotrypsin	Mascot
					LAQIPQQ	798.119	0.1021	Chymotrypsin	Mascot
					ILPRSDC*Q	989.217	0.01057	Chymotrypsin	Mascot
39	γ-gliadin	Gli-γ10	59.32/201	13/35	LQPQQPQQSFPQQQQPL a	2021.94	0.09763	Thermolysin	Mascot and SEQUEST
					FQLVQGQGIIQPQQPAQL	1995.72	0.195	Thermolysin	Mascot and SEQUEST
					VSPDC*STINAPF a	1308.22	0.01768	Thermolysin	Mascot and SEQUEST
					VQGQGIIQPQQPAQL	1607.27	0.09302	Thermolysin	Mascot and SEQUEST
					C*QQPQQTIPQPHQTF a	1838.49	0.1547	Thermolysin	Mascot and SEQUEST
					VSPDC*STINAPFANIVVGIGGQ a	2217	0.1973	Thermolysin	Mascot and SEQUEST
					IQLSLQQQM#NPC*KNF a	1865.02	0.3915	Thermolysin	Mascot and SEQUEST
					QLVQGQGIIQPQQPAQL	1845.74	0.1173	Thermolysin	Mascot and SEQUEST
					EVIRSLVL	928.368	0.06473	Thermolysin	Mascot and SEQUEST
					RTLPTMC*NVY a	1256.36	0.001199	Thermolysin	Mascot and SEQUEST
					LQPQQPQQSFPQQQQPLIQL a	2374.34	0.1731	Thermolysin	Mascot
					VLRTLPTMC*NVY a	1467.9	0.00688	Thermolysin	Mascot and SEQUEST
					LLQQC*NPVSL	1171.49	0.5832	Thermolysin	Mascot and SEQUEST
					QLVQGQGIIQPQQPAQLEVIRSL	2543.65	0.5172	Thermolysin	Mascot and SEQUEST
					LQQC*NPVSLVSSL	1444.22	0.2541	Thermolysin	Mascot and SEQUEST
					SLQQQM#NPC*KNF a	1510.42	0.3629	Thermolysin	Mascot and SEQUEST
					PQQQPFPQPQQPF	1566.64	0.002563	Thermolysin	SEQUEST
					QVQWPQQQPFPQPQQPF a	2107.68	0.00144	Thermolysin	SEQUEST
					IIQPQQPAQLE	1265.49	0.004708	Chymotrypsin	Mascot and SEQUEST
					LQPQQPQQSFPQQQQP a	1909.76	0.06661	Chymotrypsin	Mascot and SEQUEST
					LLQQC*NPVS	1059.33	0.1238	Chymotrypsin	Mascot and SEQUEST
					IIQPQQPAQ	1022.46	7.273e-05	Chymotrypsin	Mascot and SEQUEST
					LAQIPQQLQC*AA	1340.98	0.2078	Chymotrypsin	Mascot
					LQPQQPQQSFPQQQQPLIQ a	2263.94	0.2564	Chymotrypsin	Mascot and SEQUEST
					LAQIPQQ	797.682	0.05659	Chymotrypsin	Mascot and SEQUEST
					LQQQMNPC*KNF	1408.46	0.01247	Chymotrypsin	Mascot and SEQUEST
					LRTLPTMC*N	1106.09	0.06184	Chymotrypsin	Mascot and SEQUEST
					ILPRSDC*Q	989.015	0.005463	Chymotrypsin	Mascot and SEQUEST
					LLQQC*NP	872.451	0.1873	Chymotrypsin	Mascot
					VM#QQQC*C*QQ	1225.28	0.264	Chymotrypsin	Mascot and SEQUEST
					IIMQQEQRQG a	1230.66	0.08789	Chymotrypsin	Mascot
					LRTLPT	700.522	0.1287	Chymotrypsin	Mascot and SEQUEST
					MNPC*KNF	910.346	0.01512	Chymotrypsin	Mascot and SEQUEST
					LEVIRS	716.463	0.1048	Chymotrypsin	Mascot and SEQUEST
					LVQGQG	601.276	0.1494	Chymotrypsin	SEQUEST
40	γ-gliadin	Gli-γ11	54.55/96	6/23	VLQTLATM#C*NVY a	1431.63	0.0836146	Thermolysin	Mascot
					VPPYC*STIRAPF	1407.1	0.4185	Thermolysin	Mascot and SEQUEST
					VQGQGIIQPQQPAQL	1607.77	0.2284	Thermolysin	Mascot and SEQUEST
					EVIRSLVLQTL	1270.76	0.2234	Thermolysin	Mascot and SEQUEST
					LLQQC*KPVSL	1187.88	0.3212	Thermolysin	Mascot
					SQQQQVGQGTLVQGQGIIQPQQPAQL a	2759.68	0.1415	Thermolysin	Mascot and SEQUEST
					SQQPQQTFPQPQQTFPHQPQQQF	2780.87	0.09702	Thermolysin	Mascot and SEQUEST
					VQGQGIIQPQQPAQLEVIRSL	2301.87	0.1162	Thermolysin	Mascot and SEQUEST
					QQC*KPVSLVSSLW	1531.95	0.4889	Thermolysin	Mascot and SEQUEST
					QQC*KPVSLVSSL	1346.79	0.4803	Thermolysin	Mascot and SEQUEST
					IQPQQPFPQQPQQTY a	1828.06	0.0009154	Thermolysin	SEQUEST
					PQQQPFPQPHQPF a	1575.98	0.007276	Thermolysin	SEQUEST
					PQQQPSLIQQSL	1369.03	0.001105	Thermolysin	SEQUEST
					SQQPQQTFPQPQQTF	1789.66	0.003747	Thermolysin	SEQUEST
					PQQPQQTY a	989.674	0.08959	Thermolysin	SEQUEST
					IIQPQQPAQLE	1266.17	0.005854	Chymotrypsin	Mascot
					IIMQQEQQEQRQG a	1616.06	0.03523	Chymotrypsin	Mascot
					VYVPPYC*ST	1086.1	0.08162	Chymotrypsin	Mascot and SEQUEST
					IIQPQQPAQ	1023.05	0.05359	Chymotrypsin	Mascot
					LLQQC*KP	886.488	0.02396	Chymotrypsin	Mascot and SEQUEST
					LAQIPQQ	797.808	0.3377	Chymotrypsin	Mascot
					ILPRSDC*Q	989.059	0.06515	Chymotrypsin	Mascot and SEQUEST
					LEVIRS	716.533	0.3294	Chymotrypsin	Mascot
41	γ-gliadin	Gli-γ11	49.83/50	8/18	SQQPQQTFPQPQQTFPHQPQQQF	2781.6	1.02253e-13	Thermolysin	Mascot and SEQUEST
					SQQQQVGQGTLVQGQGIIQPQQPAQLEVIRSL a	3459.46	2.313e-07	Thermolysin	Mascot and SEQUEST
					SQQQQVGQGTLVQGQGIIQPQQPAQL a	2760.45	2.825e-08	Thermolysin	Mascot and SEQUEST
					VLQTLATMCNVY a	1429.98	3.837e-06	Thermolysin	Mascot and SEQUEST
					LLQQCKPVSL	1188.07	0.02921	Thermolysin	Mascot
					VPPYCSTIRAPF	1407.97	0.0001064	Thermolysin	Mascot and SEQUEST
					EVIRSLVLQTL	1270	0.1388	Thermolysin	Mascot and SEQUEST
					VQGQGIIQPQQPAQL	1605.87	3.369e-05	Thermolysin	Mascot and SEQUEST
					EVIRSLVL	928.602	0.0238	Thermolysin	Mascot
					QQCKPVSLVSSLW	1534.23	0.01907	Thermolysin	Mascot and SEQUEST
					MKTLLIQTIL a	1217.18	0.0846	Thermolysin	Mascot
					IQPQQPFPQQPQQTY a	1828.53	0.006693	Thermolysin	SEQUEST
					PQQQPFPQPHQPF a	1576.01	0.006724	Thermolysin	SEQUEST
					VPLSQQQQVGQGTL a	1482.7	0.1388	Thermolysin	SEQUEST
					IIQPQQPAQLE	1265.26	0.007559	Chymotrypsin	Mascot
					IIQPQQPAQ	1023.07	4.985e-06	Chymotrypsin	Mascot
					IIMQQEQQEQRQG a	1616.39	0.000114	Chymotrypsin	Mascot
					VYVPPYCST	1085.91	0.0004318	Chymotrypsin	Mascot
42	γ-gliadin	Gli-γ11	72.39/242	15/50	SQQPQQTFPQPQQTFPHQPQQQF	2781.15	2.77e-06	Thermolysin	Mascot and SEQUEST
					SQQPQQTFPQPQQTFPHQPQQQFSQPQQPQQQF a	3979.5	1.626e-10	Thermolysin	Mascot
					SQQQQVGQGTLVQGQGIIQPQQPAQL a	2759.62	1.335e-22	Thermolysin	Mascot and SEQUEST
					VPPYC*STIRAPF	1408.2	1.973e-15	Thermolysin	Mascot and SEQUEST
					VLQTLATM#C*NVY a	1429.58	4.969e-11	Thermolysin	Mascot and SEQUEST
					LLQQC*KPVSL	1186.93	1.47e-08	Thermolysin	Mascot and SEQUEST
					ASIVAGIGGQ	873.154	1.048e-05	Thermolysin	Mascot and SEQUEST
					SQPQQPQQQF a	1216.51	5.307e-08	Thermolysin	Mascot and SEQUEST
					ATM#C*NVYVPPY a	1330.58	7.506e-08	Thermolysin	Mascot and SEQUEST
					C*STIRAPF	952.822	0.01474	Thermolysin	Mascot and SEQUEST
					EVIRSLVLQTL	1271.67	4.66e-05	Thermolysin	Mascot and SEQUEST
					SQQQQVGQGTL a	1174.28	1.138e-05	Thermolysin	Mascot and SEQUEST
					EVIRSLVL	929.107	7.235e-06	Thermolysin	Mascot and SEQUEST
					QQQLNPC*KNF	1278.72	0.003935	Thermolysin	Mascot and SEQUEST
					AQIPQQL	797.89	0.005684	Thermolysin	Mascot
					VQGQGIIQPQQPAQLEVIRSL	2303.01	5.075e-06	Thermolysin	Mascot and SEQUEST
					QTLATM#C*NVY a	1216.51	2.351e-07	Thermolysin	Mascot and SEQUEST
					VQGQGIIQPQQPAQL	1605.37	2.377e-08	Thermolysin	Mascot and SEQUEST
					ATM#C*NVYVPPYC*STIRAPF a	2263.11	4.588e-05	Thermolysin	Mascot and SEQUEST
					QQC*KPVSLVSSLW	1530.81	0.04432	Thermolysin	Mascot and SEQUEST
					VSSLW	591.328	0.1115	Thermolysin	Mascot
					SM#ILPRSDC*QVM#RQQC*C*QQL a	2571.37	0.001371	Thermolysin	Mascot and SEQUEST
					EVIRSL	716.658	0.05449	Thermolysin	Mascot
					VPLSQQQQVGQGTL a	1483.9	8.351e-05	Thermolysin	Mascot and SEQUEST
					IQPQQPFPQQPQQTY a	1828.53	1.278e-05	Thermolysin	SEQUEST
					PQQQPSLIQQSL	1368.78	3.075e-06	Thermolysin	SEQUEST
					PQQQPFPQPHQPF a	1576.83	0.002736	Thermolysin	SEQUEST
					SQPQQPQQQFIQPQQPFPQQPQQTY a	3025.35	0.0736	Thermolysin	SEQUEST
					SQQPQQTFPQPQQTF	1790.54	0.002134	Thermolysin	SEQUEST
					PQPQQTFPHQPQQQF	1835.67	0.0107	Thermolysin	SEQUEST
					LSQQQQVGQGTL a	1287.21	0.000341	Chymotrypsin	Mascot
					IIQPQQPAQ	1022.82	4.08327e-06	Chymotrypsin	Mascot
					IIM#QQEQQEQRQG a	1631.63	0.007158	Chymotrypsin	Mascot
					VYVPPYC*ST	1086.04	0.006709	Chymotrypsin	Mascot
					IIQPQQPAQLE	1264.53	0.004116	Chymotrypsin	Mascot
					LIQQSLQQQ	1086.64	0.1738	Chymotrypsin	Mascot
					LAQIPQQLQC*AA	1342	0.01209	Chymotrypsin	Mascot
					LVPLSQQQQ	1039.84	0.001536	Chymotrypsin	Mascot
					IRAPFAS	762.017	0.0608	Chymotrypsin	Mascot
					LAQIPQQ	797.641	0.08667	Chymotrypsin	Mascot
					MILPRSDC*Q	1120.15	0.03623	Chymotrypsin	Mascot
					VSLVSS	591.373	0.1088	Chymotrypsin	Mascot
					LEVIRS	716.816	0.08096	Chymotrypsin	Mascot
					LLQQC*KP	887.119	0.01008	Chymotrypsin	Mascot
					IVAGIGGQ	714.494	0.1483	Chymotrypsin	Mascot
					LQC*AAIHS	900.888	0.1659	Chymotrypsin	Mascot
					ILPRSDC*Q	989.173	0.01031	Chymotrypsin	Mascot
					VQGQGIIQPQQPAQ	1491.86	0.08782	Chymotrypsin	Mascot
					LNPC*KNF	894.503	0.1639	Chymotrypsin	Mascot
					LQQQLNPC*KNF	1392.39	0.2722	Chymotrypsin	Mascot
43	ω-gliadin	Gli-ω4,Gli-ω5	42.60/27	9/10	QPQQPLPQQPQQPF a	1660.9	0.002137	Thermolysin	Mascot and SEQUEST
					SHQQQPFPQQPYPQQPY a	2099.04	0.7253	Thermolysin	SEQUEST
					TQPQQPTPLQPQQPF a	1736.14	0.7005	Thermolysin	SEQUEST
					PQQPQQPFPQQPQQPFPL a	2131.63	0.8134	Thermolysin	SEQUEST
					PTPQQQFPQQSQQPF a	1786.99	0.641317	Thermolysin	SEQUEST
					LQQPIPQQPQQPFP a	1648.56	4.10774e-07	Chymotrypsin	Mascot
					IIPQQPQQPFP	1292.79	4.701e-06	Chymotrypsin	Mascot
					LRPQQPFPQQPQQSQQSFPQPQPQQPQQPS a	3511.45	5.731e-05	Chymotrypsin	Mascot
					LQPQQPFPQQPQQPFPQPQQPIP a	2694.26	1.007e-05	Chymotrypsin	Mascot
					ILQPQQPLPQQPQQPFQQPQQQ a	2626.61	0.3036	Chymotrypsin	Mascot
44	ω-gliadin	Gli-ω4,Gli-ω5	37.92/17	8/9	QPQQPLPQQPQQPF a	1661.09	0.02765	Thermolysin	Mascot and SEQUEST
					SQQPEQTISQQPQQPFPQQPHQPQQPYPQQQPY a	3941.22	0.01568	Thermolysin	Mascot and SEQUEST
					SHQQQPFPQQPYPQQPY a	2100.47	0.04333	Thermolysin	SEQUEST
					QPQQPFPQQPQQPQQPFPQPQQPF a	2872.66	0.08539	Thermolysin	SEQUEST
					PQQPQQPFPQQPQQPFPL a	2130.76	0.08539	Thermolysin	SEQUEST
					PQQPHQPQQPYPQQQPY a	2089.29	0.001774	Thermolysin	SEQUEST
					PTPQQQFPQQSQQPF a	1785.63	0.006945	Thermolysin	SEQUEST
					IIPQQPQQPFP	1293.42	0.1825	Chymotrypsin	Mascot
					LQQPIPQQPQQPFP a	1646.36	0.00112918	Chymotrypsin	Mascot
45	ω-gliadin	Gli-ω4	15.58/6	3/4	QPQQPLPQQPQQPF a	1662.3	0.005218	Thermolysin	Mascot and SEQUEST
					PSQQPFPTPQQQFPQQSQQPF a	2472.68	1	Thermolysin	SEQUEST
					LQQPIPQQPQQPFP a	1646.58	1	Chymotrypsin	Mascot
					IIPQQPQQPFP	1292.86	0.4206	Chymotrypsin	SEQUEST
46	ω-gliadin	Gli-ω4	30.65/10	5/6	SQQPEQTISQQPQQPFPQQPHQPQQPYPQQQPY a	3943.93	0.133591	Thermolysin	SEQUEST
					PSQQPFPTPQQQFPQQSQQPF a	2472.6	0.2379	Thermolysin	SEQUEST
					SHQQQPFPQQPYPQQPY a	2100.12	0.4259	Thermolysin	SEQUEST
					LQQPIPQQPQQPFP a	1646.55	5.841e-05	Chymotrypsin	Mascot
					IIPQQPQQPFP a	1292.58	3.22164e-05	Chymotrypsin	Mascot
					ILQPQQPLPQQPQQPFQQPQQQ	2626.12	0.008323	Chymotrypsin	Mascot
47	ω-gliadin	Gli-ω4	32.47/11	3/4	QPQQPFPQQPQQPF	1694.83	0.0036756	Thermolysin	SEQUEST
					LQPQQPFPQQPQQPFPQPQ a	2259.56	0.0006455	Chymotrypsin	Mascot
					ISQQPQQPFPQQPHQPQQPYPQQQPYGSS a	3375.24	0.1273	Chymotrypsin	Mascot
					LQQPIPQQPQQPFP a	1646.06	0.003251	Chymotrypsin	Mascot
48	ω-gliadin	Gli-ω4	21.82/4	4/4	TQPQQPTPLQPQQPF a	1735.84	0.002469	Thermolysin	SEQUEST
					SHQQQPFPQQPYPQQPY a	2101.14	0.03139	Thermolysin	SEQUEST
					LQQPIPQQPQQPFP a	1648.39	0.02051	Chymotrypsin	Mascot
					LQPQQPFPQQPQQPFPQPQ a	2259.63	3.97346e-06	Chymotrypsin	Mascot
49	α-gliadin	Gli-α6	73.7/68	4/28	RPQQPYPQPQPQY	1629.25	0.1004	Thermolysin	Mascot and SEQUEST
					SSQVSFQQPQQQYPL	1765.12	0.1336	Thermolysin	Mascot and SEQUEST
					QTLPAM#C*NVY	1212.9	0.2702	Thermolysin	Mascot and SEQUEST
					LQLQPF	745.384	0.3703	Thermolysin	Mascot
					QQPQQQYPLGQGSF	1607.44	0.2415	Thermolysin	Mascot and SEQUEST
					RPSQQNPQAQGSVQPQQLPQFEEIRNL	3118.56	0.1388	Thermolysin	Mascot
					IPPYC*TIAPF	1178.42	0.2635	Thermolysin	Mascot and SEQUEST
					SQPQLPY	832.332	0.287	Thermolysin	Mascot
					HQQQKQQQQLSSQVSF	1929.61	0.1743	Thermolysin	Mascot and SEQUEST
					QLLQEL	744.497	0.3352	Thermolysin	Mascot
					QQPQQQYPL	1129.47	0.3662	Thermolysin	Mascot
					PQPQPFPSQQPY	1414.29	0.03959	Thermolysin	SEQUEST
					QQHNIARGRSQVLQQSTY a	2114.65	0.07459	Thermolysin	SEQUEST
					VQPQQLPQFEEIRN	1726.68	0.0006357	Chymotrypsin	Mascot
					LQPQNPSQQQPQEQVP	1846.41	0.006342	Chymotrypsin	Mascot and SEQUEST
					LQPQNPSQQQPQEQVPL	1959.07	4.167e-05	Chymotrypsin	Mascot
					VLQQSTYQ	967.195	0.06512	Chymotrypsin	Mascot and SEQUEST
					VSFQQPQQQYP	1350.97	0.06032	Chymotrypsin	Mascot
					ISQQQQQQQQQQQQQQQQQQEQQILQQ a	3394.94	0.04758	Chymotrypsin	Mascot and SEQUEST
					LQQSTYQL	980.773	0.04847	Chymotrypsin	Mascot
					LWQIPEKLQC*QA a	1513.61	0.0246	Chymotrypsin	Mascot
					VLQQSTYQL	1081.09	0.05586	Chymotrypsin	Mascot
					LGQQQPFPPQQPYPQPQPFPSQQPY	2924.3	0.02675	Chymotrypsin	Mascot
					LALQTLPA	827.032	0.1455	Chymotrypsin	Mascot
					LWQIPEK a	913.521	0.04512	Chymotrypsin	Mascot
					VYIPPYC*T	1013.17	0.05346	Chymotrypsin	Mascot and SEQUEST
					LQTLPAMC*N	1048.39	0.008323	Chymotrypsin	Mascot
					IILHQQQKQQQQ	1520.53	0.1486	Chymotrypsin	Mascot
50	α-gliadin	Gli-α1,Gli-α2	84.64/224	4/43	RPSQQNPQAQGSVQPQQLPQFEEIRNL	3118.22	4.96663e-19	Thermolysin	Mascot and SEQUEST
					SQPQQPISQQQQQQQQQQQQQQQQQQQQQQEQQIL a	4315.23	1.101e-15	Thermolysin	Mascot and SEQUEST
					GQGSFRPSQQNPQAQGSVQPQQLPQFEEIRNL	3594.5	1.405e-15	Thermolysin	Mascot
					QQYPLGQGSF	1125.31	0.00128	Thermolysin	Mascot and SEQUEST
					RPSQQNPQAQGSVQPQQLPQF	2363.74	1.76e-12	Thermolysin	Mascot and SEQUEST
					HQQQKQQQQPSSQVSFQQPLQQYPL	3010.91	1.515e-13	Thermolysin	Mascot
					RPQQPYPQPQPQY	1626.76	0.0001155	Thermolysin	Mascot and SEQUEST
					QQQLIPC*MDVVL	1444.09	1.474e-14	Thermolysin	Mascot and SEQUEST
					QLQPFPQPQLSY a	1446.33	5.842e-05	Thermolysin	Mascot
					HQQQKQQQQPSSQVSF	1913.7	4.643e-10	Thermolysin	Mascot and SEQUEST
					QQPLQQYPLGQGSF	1592.44	1.338e-07	Thermolysin	Mascot
					ALQTLPAM#C*NVY	1397.41	2.673e-08	Thermolysin	Mascot
					LGQQQPFPPQQPYPQPQPFPSQQPY	2925.29	2.208e-07	Thermolysin	Mascot
					HQQQKQQQQPSSQVSFQQPL	2380.36	7.149e-06	Thermolysin	Mascot
					QQHNIAHGRSQVL	1488.83	0.06304	Thermolysin	Mascot and SEQUEST
					LQLQPFPQPQL a	1309	0.000564	Thermolysin	Mascot
					QTLPAMC*NVY	1196.41	8.066e-07	Thermolysin	Mascot
					GQQQPFPPQQPYPQPQPFPSQQPY	2811.92	1.141e-11	Thermolysin	Mascot
					QQHNIAHGRSQVLQQSTY	2095.6	1.15e-07	Thermolysin	Mascot
					QQPLQQYPL	1115	0.007401	Thermolysin	Mascot
					IPPYC*TM#APF a	1212.39	1.689e-05	Thermolysin	Mascot
					RPSQQNPQAQGSVQPQQLPQFEEIRNLAL	3303.27	4.605e-07	Thermolysin	Mascot
					QQILQQQLIPC*M#DVVL	1942.87	0.0126	Thermolysin	Mascot and SEQUEST
					QQILQQQL	998.436	0.02078	Thermolysin	Mascot
					GQGSFRPSQQNPQAQGSVQPQQLPQF	2840.73	0.0191	Thermolysin	Mascot and SEQUEST
					QLLQEL	742.696	0.001305	Thermolysin	Mascot
					PQPQPFPSQQPY	1415.44	0.002558	Thermolysin	SEQUEST
					LGQQQPFPPQQPY	1529.04	0.009168	Thermolysin	SEQUEST
					LQTLPAMC*N	1047.6	0.001764	Chymotrypsin	Mascot and SEQUEST
					VQPQQLPQFEEIRN	1727.59	0.03076	Chymotrypsin	Mascot and SEQUEST
					LQLQPFPQPQ	1196.24	0.001986	Chymotrypsin	Mascot and SEQUEST
					VLQQSTYQL	1081.01	0.03049	Chymotrypsin	Mascot and SEQUEST
					LWQIPEQSQC*QA	1488.23	0.06909	Chymotrypsin	Mascot and SEQUEST
					LWQIPEQSQC*QAIHN	1853.67	0.001095	Chymotrypsin	Mascot
					VLQQSTYQ	966.789	0.04825	Chymotrypsin	Mascot
					VRVPVPQ	795.119	0.06585	Chymotrypsin	Mascot and SEQUEST
					LQPQNPSQQQPQEQVPL	1961.59	0.02146	Chymotrypsin	Mascot and SEQUEST
					LQPQNPSQQQPQEQVP	1848.25	0.002083	Chymotrypsin	Mascot and SEQUEST
					LQPFPQPQ	954.497	0.07629	Chymotrypsin	Mascot and SEQUEST
					LLQELC*C*QH	1200.84	0.03606	Chymotrypsin	Mascot and SEQUEST
					VYIPPYC*T	1012.88	0.02908	Chymotrypsin	Mascot and SEQUEST
					LPQFEEIRN	1145.26	0.1555	Chymotrypsin	SEQUEST
					QQQLIPC*MDVVLQQHNIAHGRSQVL	2912.89	0.08633	Thermolysin	Mascot
51	α-gliadin	Gli-α1,Gli-α2	75.09/181	3/44	RPSQQNPQAQGSVQPQQLPQFEEIRNL	3120.03	0.01519	Thermolysin	Mascot and SEQUEST
					QQPLQQYPLGQGSF	1590.94	3.378e-09	Thermolysin	Mascot
					GQGSFRPSQQNPQAQGSVQPQQLPQFEEIRNL	3594.8	1.113e-08	Thermolysin	Mascot
					RPSQQNPQAQGSVQPQQLPQF	2364.37	3.603e-08	Thermolysin	Mascot and SEQUEST
					QQYPLGQGSF	1126.08	1.689e-06	Thermolysin	Mascot and SEQUEST
					QLQPFPQPQLSY a	1446.4	4.401e-05	Thermolysin	Mascot
					HQQQKQQQQPSSQVSFQQPLQQYPL	3010.44	4.834e-05	Thermolysin	Mascot
					LQLQPFPQPQL a	1308.82	0.002977	Thermolysin	Mascot
					HQQQKQQQQPSSQVSF	1913.66	0.07597	Thermolysin	Mascot and SEQUEST
					QTLPAMC*NVY	1196.34	9.645e-05	Thermolysin	Mascot and SEQUEST
					RPQQPYPQPQPQY	1629.33	0.02065	Thermolysin	Mascot and SEQUEST
					HQQQKQQQQPSSQVSFQQPL	2382.54	0.06564	Thermolysin	Mascot and SEQUEST
					LGQQQPFPPQQPYPQPQPFPSQQPY	2923.02	8.659e-05	Thermolysin / Chymotrypsin	Mascot
					QIPEQSQC*QAIHNVVHAIIL	2298.03	0.001438	Thermolysin	Mascot
					QQHNIAHGRSQVLQQSTY	2095.61	0.1334	Thermolysin	Mascot and SEQUEST
					QQPLQQYPL	1116.57	0.02138	Thermolysin	Mascot and SEQUEST
					ALQTLPAM#C*NVY	1396.98	0.02588	Thermolysin	Mascot and SEQUEST
					QQHNIAHGRSQVL	1488.71	0.05399	Thermolysin	Mascot and SEQUEST
					GQQQPFPPQQPYPQPQPFPSQQPY	2810.77	0.007162	Thermolysin	Mascot
					QQILQQQL	999.37	0.05038	Thermolysin	Mascot and SEQUEST
					IPPYC*TM#APF a	1212.46	0.04927	Thermolysin	Mascot and SEQUEST
					QQQLIPC*M#DVVL	1461.18	0.0829	Thermolysin	Mascot and SEQUEST
					GQGSFRPSQQNPQAQGSVQPQQLPQF	2839.29	0.00554	Thermolysin	Mascot and SEQUEST
					RPSQQNPQAQGSVQPQQLPQFEEIRNLAL	3302.64	0.0008553	Thermolysin	Mascot
					ALQTLPAM#C*NVYIPPY	1868.23	0.07101	Thermolysin	Mascot
					QQILQQQLIPC*M#DVVL	1942.28	0.02252	Thermolysin	Mascot
					PQPQPFPSQQPY	1414.11	0.00894	Thermolysin	SEQUEST
					LQPQNPSQQQPQEQVP	1846.55	1.087e-05	Chymotrypsin	Mascot
					LQPQNPSQQQPQEQVPL	1962.13	1.11769e-08	Chymotrypsin	Mascot
					LQTLPAMC*N	1047.79	6.175e-06	Chymotrypsin	Mascot
					LWQIPEQSQC*QA	1489.23	6.684e-06	Chymotrypsin	Mascot
					VQPQQLPQFEEIRN	1725.67	2.833e-05	Chymotrypsin	Mascot and SEQUEST
					LQLQPFPQPQ	1197.13	0.001765	Chymotrypsin	Mascot
					VLQQSTYQL	1081.12	0.0001803	Chymotrypsin	Mascot
					VLQQSTYQ	967.021	0.001496	Chymotrypsin	Mascot
					LQPFPQPQ	955.088	0.001289	Chymotrypsin	Mascot
					LQQSTYQL	981.074	0.000297	Chymotrypsin	Mascot
					VSFQQPLQQYP	1335.46	0.08074	Chymotrypsin	Mascot
					IILHQQQKQQQQPSSQ	1920.7	0.03695	Chymotrypsin	Mascot
					VRVPVPQ	794.832	0.002066	Chymotrypsin	Mascot
					LLQELC*C*QH	1201.06	0.01626	Chymotrypsin	Mascot
					VYIPPYC*T	1012.88	0.001642	Chymotrypsin	Mascot
					LWQIPEQSQC*QAIHN	1853.33	0.07859	Chymotrypsin	Mascot
					VQPQQLPQFEE	1343.81	0.001471	Chymotrypsin	Mascot
52	α-gliadin	Gli-α4	90.94/231	6/49	QQPLQQYPLGQGSF	1593.34	0.001937	Thermolysin	Mascot
					RPSQQNPQAQGSVQPQQLPQYEEIRNL a	3134.78	4.959e-05	Thermolysin	Mascot and SEQUEST
					QQYPLGQGSF	1124.52	0.08484	Thermolysin	Mascot and SEQUEST
					GQGSFRPSQQNPQAQGSVQPQQLPQYEEIRNL a	3611.02	0.0007197	Thermolysin	Mascot
					RPQQPYPQPQPQY	1626.62	0.0001242	Thermolysin	Mascot and SEQUEST
					IPPYC*TIAPF	1178.86	0.03783	Thermolysin	Mascot and SEQUEST
					ALQTLPAMC*NVY	1381.96	0.09486	Thermolysin	Mascot and SEQUEST
					QIPEQSQC*QAIHNVVHAIIL	2298.78	0.007428	Thermolysin	Mascot and SEQUEST
					HQQQKQQQQPSSQVSF	1913.85	0.002107	Thermolysin	Mascot and SEQUEST
					LGQQQPFPPQQPYPQPQPFPSQQPY	2922.41	0.0004406	Thermolysin / Chymotrypsin	Mascot
					SQAQQPISQQQQQQQQQQQQQQQQQQQIL a	3521.58	0.002576	Thermolysin	Mascot and SEQUEST
					QQQLIPC*MDVVLQQHNIAHGRSQVL a	2913.31	0.07345	Thermolysin	Mascot and SEQUEST
					HQQQKQQQQPSSQVSFQQPLQQYPL	3012.16	0.006298	Thermolysin	Mascot
					QQHNIAHGRSQVLQQSTY	2095.78	0.06539	Thermolysin	Mascot and SEQUEST
					QQQLIPC*M#DVVL	1459.49	0.03085	Thermolysin	Mascot and SEQUEST
					QQHNIAHGRSQVL	1490.13	0.1141	Thermolysin	Mascot and SEQUEST
					RPSQQNPQAQGSVQPQQLPQYEEIRNLAL a	3318.08	0.006511	Thermolysin	Mascot
					QQILQQQLIPC*MDVVL	1926.27	0.02529	Thermolysin	Mascot and SEQUEST
					LGQQQPFPPQQPY	1528.32	0.01262	Thermolysin	SEQUEST
					QTLPAM#C*NVY	1213.19	0.02352	Thermolysin	SEQUEST
					PQPQPFPSQQPY	1414.61	0.06696	Thermolysin	SEQUEST
					LQPQNPSQQQPQEQVP	1846.73	0.0002891	Chymotrypsin	Mascot
					VLQQSTYQL	1081.21	0.01792	Chymotrypsin	Mascot
					LWQIPEQSQC*QA	1488.96	5.544e-05	Chymotrypsin	Mascot
					LQTLPAMC*N	1047.68	5.98389e-06	Chymotrypsin	Mascot
					LQQSTYQL	980.981	0.0008374	Chymotrypsin	Mascot
					VQPQQLPQYEEIRN a	1744.33	1.732e-05	Chymotrypsin	Mascot
					LWQIPEQSQC*QAIHN	1853.13	0.003446	Chymotrypsin	Mascot
					VRVPVPQ	795.259	0.0009914	Chymotrypsin	Mascot
					VLQQSTYQ	966.912	0.001111	Chymotrypsin	Mascot
					LGQGSFRPSQQNPQAQGS	1888.3	0.05758	Chymotrypsin	Mascot
					LVQQQQF	892.253	0.03292	Chymotrypsin	Mascot
					LQPQNPSQQQPQEQVPL	1960.28	0.1765	Chymotrypsin	Mascot
					LALQTLPA	826.942	0.1486	Chymotrypsin	Mascot
					VYIPPYC*T	1013.99	0.002657	Chymotrypsin	Mascot
					LLQELC*C*QH	1201.69	0.1032	Chymotrypsin	Mascot
					LQLQPF	745.287	0.003978	Chymotrypsin	Mascot
					IILHQQQKQQQQPSSQ	1918.97	0.05981	Chymotrypsin	Mascot
					LIPC*M#D	764.334	0.0558	Chymotrypsin	Mascot
					VQQQQF	777.002	0.00729	Chymotrypsin	Mascot
					VVLQQHN	838.077	0.12	Chymotrypsin	Mascot
					QQPLQQYPL	1114.42	0.07044	Thermolysin	Mascot
					C*TIAPF	708.294	0.04322	Thermolysin	Mascot
					LQPQLPY	857.762	0.02811	Thermolysin	Mascot
					SQPQPF	703.504	0.09458	Thermolysin	Mascot
					HQQQKQQQQPSSQVSFQQPL	2382.21	0.1013	Thermolysin	Mascot
					IPC*MDVVLQQHNIAHGRSQVL	2416.6	0.0684	Thermolysin	Mascot
					GQQQPFPPQQPYPQPQPFPSQQPY	2811.78	0.03435	Thermolysin	Mascot
					C*C*QHLW	903.959	0.1116	Thermolysin	Mascot
53	α-gliadin	Gli-α6	59.17/43	4/21	RPSQQNPQAQGSVQPQQLPQFEEIRNL a	3118	1.1309e-10	Thermolysin	Mascot and SEQUEST
					QQPQQQYPLGQGSF	1605.34	8.312e-05	Thermolysin	Mascot and SEQUEST
					GQGSFRPSQQNPQAQGSVQPQQLPQFEEIRNL a	3596.09	9.58e-05	Thermolysin	Mascot
					LGQQQPFPPQQPYPQPQPFPSQQPY	2922.88	2.255e-05	Thermolysin / Chymotrypsin	Mascot
					IPPYC*TIAPF	1178.67	0.2787	Thermolysin	Mascot and SEQUEST
					PQPQPFPSQQPY	1413.85	0.2714	Thermolysin	SEQUEST
					LQLQPF	745.026	0.1679	Thermolysin	SEQUEST
					LQPQNPSQQQPQEQVP	1845.61	0.0650544	Chymotrypsin	Mascot
					LQTLPAM#C*N	1063.87	0.3522	Chymotrypsin	Mascot
					VQPQQLPQFEEIRN	1726.24	0.274	Chymotrypsin	Mascot
					VQPQQLPQFEE	1343.38	0.5579	Chymotrypsin	Mascot
					VLQQSTYQL	1080.71	0.4929	Chymotrypsin	Mascot
					LQPQNPSQQQPQEQVPL	1962.12	0.637	Chymotrypsin	Mascot
					LLQELC*C*QH	1200.66	0.6036	Chymotrypsin	Mascot
					VSFQQPQQQYP	1349.39	0.313	Chymotrypsin	Mascot
					ISQQQQQQQQQQQQQQQQQQEQQILQQ a	3394.16	0.6362	Chymotrypsin	Mascot
					VRVPVPQ	794.505	0.3012	Chymotrypsin	Mascot
					VLQQSTYQ	966.933	0.6365	Chymotrypsin	Mascot
					LWQIPEK a	912.692	0.5684	Chymotrypsin	Mascot
					VYIPPYC*T	1013.6	0.637	Chymotrypsin	Mascot
					LPQFEEIRN	1145.87	0.451	Chymotrypsin	Mascot
54	α-gliadin	Gli-α5	68.88/81	3/26	RPSQQNSQAQGSVQPQQLPQFEEIRNL a	3108.72	0.04291	Thermolysin	Mascot and SEQUEST
					QQPQQQYPLGQGSF	1607.15	4.125e-06	Thermolysin	Mascot and SEQUEST
					LQLQPFPQPQLPY	1568.79	8.78e-06	Thermolysin	Mascot
					SSQVSFQQPQQQYPL	1766.23	0.031	Thermolysin	Mascot and SEQUEST
					GQGSFRPSQQNSQAQGSVQPQQLPQFEEIRNL a	3586.99	0.0173	Thermolysin	Mascot
					LGQQQPFPPQQPYPQPQPFPSQQPY	2923.97	0.0002369	Thermolysin	Mascot
					QQQLIPC*M#DVVLQQHNL a	2081.96	0.03607	Thermolysin	Mascot and SEQUEST
					RPQQPYPQPQPQY	1628.7	0.07263	Thermolysin	Mascot and SEQUEST
					QIPEQSQC*QAIHNVVHAIIL	2301.43	0.0003908	Thermolysin	Mascot
					IPPYC*TIAPF	1178.68	0.2236	Thermolysin	Mascot and SEQUEST
					ALQTLPAM#C*NVY	1396.79	0.06861	Thermolysin	Mascot
					PQFEEIRNL	1145.36	0.2736	Thermolysin	SEQUEST
					LQLQPF	747.137	0.1191	Thermolysin	SEQUEST
					PQPQPFPSQQPY	1413.53	0.1908	Thermolysin	SEQUEST
					LQTLPAMC*N	1047.91	0.1972	Chymotrypsin	Mascot
					VQPQQLPQFEEIRN	1726.74	0.1773	Chymotrypsin	Mascot
					LQPQNPSQQQPQEQVP	1848.15	0.4498	Chymotrypsin	Mascot
					VLQQSTYQL	1080.02	0.3647	Chymotrypsin	Mascot
					VLQQSTYQ	967.1	0.3111	Chymotrypsin	Mascot
					LQPFPQPQ	954.871	0.2455	Chymotrypsin	Mascot
					LWQIPEQSQC*QA	1488.84	0.3159	Chymotrypsin	Mascot
					VSFQQPQQQYP	1350.59	0.37	Chymotrypsin	Mascot
					LQTLPA	642.378	0.4498	Chymotrypsin	Mascot
					LAHGRSQVLQQSTYQ	1717.45	0.369	Chymotrypsin	Mascot
					VYIPPYC*T	1012.89	0.4227	Chymotrypsin	Mascot
					VRVPVPQ	794.504	0.3857	Chymotrypsin	Mascot
55	α-gliadin	Gli-α5	73.08/116	5/31	RPSQQNSQAQGSVQPQQLPQFEEIRNL a	3109.02	9.259e-06	Thermolysin	Mascot and SEQUEST
					QQPQQQYPLGQGSF	1605.43	5.066e-08	Thermolysin	Mascot and SEQUEST
					LQLQPFPQPQLPY	1568.83	5.464e-08	Thermolysin	Mascot
					QQQLIPC*MDVVLQQHNL a	2064.76	1.256e-06	Thermolysin	Mascot and SEQUEST
					SSQVSFQQPQQQYPL	1765.33	0.005475	Thermolysin	Mascot and SEQUEST
					GQGSFRPSQQNSQAQGSVQPQQLPQFEEIRNL a	3584.38	0.000729	Thermolysin	Mascot
					QTLPAMC*NVY	1196.74	0.0003713	Thermolysin	Mascot and SEQUEST
					SSQVSFQQPQQQYPLGQGSF	2244.08	0.0001504	Thermolysin	Mascot
					QIPEQSQC*QAIHNVVHAIIL	2300.83	0.002947	Thermolysin	Mascot and SEQUEST
					LGQQQPFPPQQPYPQPQPFPSQQPY	2923.83	0.001698	Thermolysin / Chymotrypsin	Mascot
					ALQTLPAM#C*NVY	1398.25	0.00932	Thermolysin	Mascot and SEQUEST
					IPPYC*TIAPF	1179.29	0.1576	Thermolysin	Mascot and SEQUEST
					RPQQPYPQPQPQY	1627.17	0.04671	Thermolysin	Mascot and SEQUEST
					IPC*MDVVLQQHNL a	1566.7	0.0009413	Thermolysin	Mascot and SEQUEST
					RPSQQNSQAQGSVQPQQLPQF a	2355.21	0.1938	Thermolysin	SEQUEST
					LWQIPEQSQC*QA	1488.5	3.29e-06	Chymotrypsin	Mascot and SEQUEST
					LQPQNPSQQQPQEQVPL	1959.4	1.635e-09	Chymotrypsin	Mascot and SEQUEST
					LQPQNPSQQQPQEQVP	1845.85	2.057e-06	Chymotrypsin	Mascot and SEQUEST
					LQTLPAMC*N	1048.98	3.668e-05	Chymotrypsin	Mascot
					VQPQQLPQFEE	1344.2	0.001457	Chymotrypsin	Mascot and SEQUEST
					VLQQSTYQL	1080.81	0.01355	Chymotrypsin	Mascot
					VQPQQLPQFEEIRN	1726.78	0.0002899	Chymotrypsin	Mascot and SEQUEST
					LQPFPQPQ	955.09	0.0003774	Chymotrypsin	Mascot and SEQUEST
					LQQSTYQL	980.86	0.000674	Chymotrypsin	Mascot and SEQUEST
					VLQQSTYQ	966.973	0.003206	Chymotrypsin	Mascot
					VYIPPYC*T	1012.83	0.0001424	Chymotrypsin	Mascot
					LLQELC*C*QH	1200.98	0.04515	Chymotrypsin	Mascot
					IILHQQQKQQQQ	1521.64	0.006335	Chymotrypsin	Mascot
					VSFQQPQQQYP	1349.64	0.02914	Chymotrypsin	Mascot
					VRVPVPQ	794.494	0.01896	Chymotrypsin	Mascot
					LIPC*M#D	764.214	0.05035	Chymotrypsin	Mascot
56	α-gliadin	Gli-α5	62.59/63	3/23	LQLQPFPQPQLPY	1569.21	2.046e-09	Thermolysin	Mascot
					RPSQQNSQAQGSVQPQQLPQFEEIRNL a	3107.88	1.585e-10	Thermolysin	Mascot and SEQUEST
					QQPQQQYPLGQGSF	1606.23	1.839e-12	Thermolysin	Mascot and SEQUEST
					GQGSFRPSQQNSQAQGSVQPQQLPQFEEIRNL a	3585.54	1.654e-08	Thermolysin	Mascot
					IPPYC*TIAPF	1180.35	1.389e-07	Thermolysin	Mascot and SEQUEST
					LGQQQPFPPQQPYPQPQPFPSQQPY	2923.14	3.785e-05	Thermolysin	Mascot
					QQQLIPC*MDVVLQQHNL a	2066.15	2.211e-08	Thermolysin	Mascot and SEQUEST
					SSQVSFQQPQQQYPL	1767.59	0.001848	Thermolysin	Mascot and SEQUEST
					ALQTLPAMC*NVY	1381.9	0.1792	Thermolysin	Mascot
					LQTLPAMC*N	1047.86	0.008334	Chymotrypsin	Mascot
					VQPQQLPQFEEIRN	1725.46	0.4677	Chymotrypsin	Mascot and SEQUEST
					LQPQNPSQQQPQEQVP	1848.18	0.01015	Chymotrypsin	Mascot
					LWQIPEQSQC*QA	1490.1	0.02977	Chymotrypsin	Mascot and SEQUEST
					VQPQQLPQFEE	1342.6	0.01867	Chymotrypsin	Mascot
					LWQIPEQSQC*QAIHN	1853.47	0.01072	Chymotrypsin	Mascot
					VRVPVPQ	794.612	0.07513	Chymotrypsin	Mascot
					LQPFPQPQ	955.08	0.09049	Chymotrypsin	Mascot
					LQQSTYQL	981.009	0.04115	Chymotrypsin	Mascot
					LQPQNPSQQQPQEQVPL	1958.67	0.05506	Chymotrypsin	Mascot
					VSFQQPQQQYP	1350.03	0.08159	Chymotrypsin	Mascot
					LLQELC*C*QH	1200.79	0.01987	Chymotrypsin	Mascot
					LQTLPA	642.409	0.1162	Chymotrypsin	Mascot
					VYIPPYC*T	1012.47	0.1019	Chymotrypsin	Mascot
57	α-gliadin	Gli-α4	79.79/123	12/35	QQYPLGQGSF a	1125.61	2.699e-07	Thermolysin	Mascot and SEQUEST
					QQPLQQYPLGQGSF a	1591.21	1.419e-07	Thermolysin	Mascot
					RPSQQNPQAQGSVQPQQLPQYEEIRNL a	3134.74	7.299e-08	Thermolysin	Mascot and SEQUEST
					QQPLQQYPL a	1115.7	0.1646	Thermolysin	Mascot
					HQQQKQQQQPSSQVSFQQPL a	2378.61	0.001412	Thermolysin	Mascot
					IPPYC*TIAPF	1178.25	0.04041	Thermolysin	Mascot and SEQUEST
					QTLPAMC*NVY	1196.59	0.004167	Thermolysin	Mascot and SEQUEST
					QIPEQSQC*QAIHNVVHAIIL	2298.83	0.001965	Thermolysin	Mascot
					QQILQQQLIPC*MDVVL	1929.11	0.001803	Thermolysin	Mascot and SEQUEST
					QQQLIPC*MDVVL	1444.49	0.003135	Thermolysin	Mascot
					RPQQPYPQPQPQY	1626.47	0.008077	Thermolysin	Mascot and SEQUEST
					ALQTLPAM#C*NVY	1397.76	0.05937	Thermolysin	Mascot and SEQUEST
					LGQQQPFPPQQPY	1528.59	0.000801	Thermolysin	SEQUEST
					VQPQQLPQYEEIRN a	1741.21	0.007421	Chymotrypsin	Mascot and SEQUEST
					LQPQNPSQQQPQEQVPL	1960.28	0.0001847	Chymotrypsin	Mascot
					LQTLPAM#C*N	1063.44	0.0006372	Chymotrypsin	Mascot and SEQUEST
					LWQIPEQSQC*QAIHN	1852.94	0.01215	Chymotrypsin	Mascot
					LQPQNPSQQQPQEQVP	1845.92	0.2879	Chymotrypsin	Mascot and SEQUEST
					VLQQSTYQ	966.78	0.1406	Chymotrypsin	Mascot
					LALQTLPA	826.921	0.009555	Chymotrypsin	Mascot
					LWQIPEQSQC*QA	1488.2	0.1917	Chymotrypsin	Mascot and SEQUEST
					VLQQSTYQL	1080.94	0.03049	Chymotrypsin	Mascot
					IILHQQQKQQQQPSSQ a	1920.68	0.001642	Chymotrypsin	Mascot and SEQUEST
					LPQYEEIRN a	1162.29	0.002566	Chymotrypsin	Mascot
					ISQQQQQQQQQQQQQQQQQQQILQQ a	3136.59	0.0004528	Chymotrypsin	Mascot
					LQQSTYQL	981.065	0.01172	Chymotrypsin	Mascot
					VQPQQLPQYEE a	1359.97	0.001595	Chymotrypsin	Mascot
					VSFQQPLQQYP a	1335.68	0.1082	Chymotrypsin	Mascot
					VYIPPYC*T	1013.15	0.05755	Chymotrypsin	Mascot and SEQUEST
					VRVPVPQ	794.682	0.02447	Chymotrypsin	Mascot and SEQUEST
					LQLQPF a	745.375	0.02785	Chymotrypsin	Mascot
					LLQELC*C*QH	1200.43	0.2182	Chymotrypsin	Mascot and SEQUEST
					LIPC*M#D	764.23	0.08751	Chymotrypsin	Mascot
					LGQQQPFPPQQPYPQPQPFPSQQPY	2925.54	0.2253	Chymotrypsin	Mascot and SEQUEST
					VVLQQHN	837.454	0.05621	Chymotrypsin	Mascot
58	α-gliadin	Gli-α6	87.2/198	5/44	QQPQQQYPLGQGSF	1605.79	9.933e-08	Thermolysin	Mascot and SEQUEST
					RPSQQNPQAQGSVQPQQLPQFEEIRNL	3118.22	1.592e-05	Thermolysin	Mascot and SEQUEST
					SQPQQPISQQQQQQQQQQQQQQQQQQEQQIL a	3801.77	0.0001027	Thermolysin	Mascot and SEQUEST
					GQGSFRPSQQNPQAQGSVQPQQLPQFEEIRNL	3595.38	4.402e-05	Thermolysin	Mascot
					RPQQPYPQPQPQY	1627.38	4.649e-06	Thermolysin	Mascot and SEQUEST
					HQQQKQQQQLSSQVSFQQPQQQYPL	3040.72	1.444e-16	Thermolysin	Mascot
					IPPYC*TIAPF	1179.08	0.03905	Thermolysin	Mascot and SEQUEST
					SSQVSFQQPQQQYPL	1766.84	0.005378	Thermolysin	Mascot and SEQUEST
					ALQTLPAM#C*NVY	1397.24	1.675e-06	Thermolysin	Mascot and SEQUEST
					QELC*C*QHLW	1274.19	6.683e-13	Thermolysin	Mascot and SEQUEST
					LGQQQPFPPQQPYPQPQPFPSQQPY	2924.92	0.03193	Thermolysin / Chymotrypsin	Mascot
					QQILQQQL	997.879	0.008882	Thermolysin	Mascot
					C*TIAPF	708.304	3.736e-06	Thermolysin	Mascot
					QTLPAM#C*NVY	1212.29	1.354e-07	Thermolysin	Mascot
					WQIPEKL a	913.877	0.08771	Thermolysin	Mascot
					LQLQPF	745.771	0.03541	Thermolysin	Mascot and SEQUEST
					SQPQLPY	833.383	1.177e-05	Thermolysin	Mascot
					QQPQQQYPL	1131.21	0.101	Thermolysin	Mascot and SEQUEST
					HQQQKQQQQLSSQVSF	1930.83	0.05023	Thermolysin	Mascot and SEQUEST
					GQGSFRPSQQNPQAQGSVQPQQLPQF	2840.52	1.671e-14	Thermolysin	Mascot and SEQUEST
					QIPEKL a	727.91	0.06195	Thermolysin	Mascot
					SSQVSFQQPQQQYPLGQGSF	2240.87	0.0003363	Thermolysin	Mascot
					GQQQPFPPQQPYPQPQPFPSQQPY	2810.99	6.743e-06	Thermolysin	Mascot
					QC*QAIHNVVHAIILHQQQKQQQQL	2892.23	6.298e-06	Thermolysin	Mascot
					QQQLIPC*M#DVVL	1460.25	0.001488	Thermolysin	Mascot and SEQUEST
					SQPQPFRPQQPYPQPQPQY	2313.12	0.06092	Thermolysin	Mascot
					GIFGTN	608.392	0.07312	Thermolysin	Mascot
					PQPQPFPSQQPY	1414.12	0.01886	Thermolysin	SEQUEST
					LGQQQPFPPQQPY	1528.15	0.003059	Thermolysin	SEQUEST
					PPQQPYPQPQPFPSQQPY	2123.43	0.1027	Thermolysin	SEQUEST
					VLQQSTYQL	1080.97	0.03096	Chymotrypsin	Mascot
					LQPQNPSQQQPQEQVP	1847.15	0.006102	Chymotrypsin	Mascot
					VQPQQLPQFEEIRN	1726.66	0.0424	Chymotrypsin	Mascot
					LQPQNPSQQQPQEQVPL	1960.23	0.000576183	Chymotrypsin	Mascot
					LQTLPAMC*N	1047.74	0.00704	Chymotrypsin	Mascot
					LWQIPEK a	913.513	0.02693	Chymotrypsin	Mascot
					LALQTLPA	826.537	0.04471	Chymotrypsin	Mascot
					VSFQQPQQQYP	1351.08	0.2122	Chymotrypsin	Mascot
					VQPQQLPQFEE	1342.82	0.08628	Chymotrypsin	Mascot
					VRVPVPQ	795.036	0.0854	Chymotrypsin	Mascot
					LWQIPEKLQC*QA a	1514.05	0.06437	Chymotrypsin	Mascot
					LLQELC*C*QH	1200.54	0.1992	Chymotrypsin	Mascot
					VYIPPYC*T	1012.88	0.02242	Chymotrypsin	Mascot
					LPQFEEIRN	1147.23	0.1384	Chymotrypsin	Mascot
59	α-gliadin	Gli-α6	72.32/74	4/29	QQPQQQYPLGQGSF	1606.42	3.10149e-11	Thermolysin	Mascot and SEQUEST
					GQGSFRPSQQNPQAQGSVQPQQLPQFEEIRNL	3593.99	3.257e-06	Thermolysin	Mascot
					RPQQPYPQPQPQY	1628.19	0.1315	Thermolysin	Mascot and SEQUEST
					SSQVSFQQPQQQYPL	1765.97	4.938e-05	Thermolysin	Mascot
					SSQVSFQQPQQQYPLGQGSF	2241.33	8.653e-06	Thermolysin	Mascot
					RPSQQNPQAQGSVQPQQLPQFEEIRNL	3117.89	2.239e-09	Thermolysin	Mascot and SEQUEST
					IPPYC*TIAPF	1178.82	0.04136	Thermolysin	Mascot and SEQUEST
					LQLQPF	745.335	0.0565	Thermolysin	Mascot and SEQUEST
					LGQQQPFPPQQPYPQPQPFPSQQPY	2923.27	5.362e-05	Thermolysin	Mascot
					WQIPEKL a	914.008	0.0103	Thermolysin	Mascot and SEQUEST
					HQQQKQQQQLSSQVSFQQPQQQYPL	3040	0.1479	Thermolysin	Mascot
					RPSQQNPQAQGSVQPQQLPQF	2364.47	0.06027	Thermolysin	Mascot
					ALQTLPAM#C*NVY	1396.78	0.003151	Thermolysin	Mascot
					SQPQQPISQQQQQQQQQQQQQQQQQQEQQIL a	3802	0.006404	Thermolysin	SEQUEST
					LGQQQPFPPQQPY	1528.11	0.098	Thermolysin	SEQUEST
					QC*QAIHNVVHAIIL	1616.13	0.0863	Thermolysin	SEQUEST
					QTLPAMC*NVY	1196.59	0.06842	Thermolysin	SEQUEST
					PQPQPFPSQQPY	1413.46	0.05044	Thermolysin	SEQUEST
					LQPQNPSQQQPQEQVPL	1959.12	0.0001201	Chymotrypsin	Mascot
					VQPQQLPQFEEIRN	1726.65	0.0069	Chymotrypsin	Mascot
					LQTLPAMC*N	1048.25	0.01012	Chymotrypsin	Mascot
					VLQQSTYQL	1080.98	0.009684	Chymotrypsin	Mascot
					LQPQNPSQQQPQEQVP	1845.99	4.68271e-05	Chymotrypsin	Mascot
					VSFQQPQQQYP	1351.02	0.05595	Chymotrypsin	Mascot
					LALQTLPA	826.418	0.02237	Chymotrypsin	Mascot
					VRVPVPQ	794.511	0.02135	Chymotrypsin	Mascot
					LWQIPEK a	914.443	0.02091	Chymotrypsin	Mascot
					VYIPPYC*T	1012.52	0.03583	Chymotrypsin	Mascot
					LWQIPEKLQC*QA a	1513.82	0.01387	Chymotrypsin	Mascot
60	α-gliadin	Gli-α5	62.24/94	2/26	QQPQQQYPLGQGSF	1607.25	0.000143	Thermolysin	Mascot and SEQUEST
					SSQVSFQQPQQQYPL	1765.5	1.934e-06	Thermolysin	Mascot and SEQUEST
					QQQLIPC*M#DVVLQQHNL a	2082.74	2.92e-07	Thermolysin	Mascot and SEQUEST
					LQLQPFPQPQLPY	1569.88	0.0001049	Thermolysin	Mascot
					RPQQPYPQPQPQY	1627.55	0.08678	Thermolysin	Mascot and SEQUEST
					HQQQKQQQQLSSQVSFQQPQQQYPL	3041.73	7.548e-05	Thermolysin	Mascot
					IPC*MDVVLQQHNL a	1567.69	0.0001057	Thermolysin	Mascot and SEQUEST
					SSQVSFQQPQQQYPLGQGSF	2241.65	0.01192	Thermolysin	Mascot
					QELC*C*QHLW	1273.71	0.05205	Thermolysin	Mascot
					LGQQQPFPPQQPYPQPQPFPSQQPY	2923.01	0.003337	Thermolysin	Mascot
					QIPEQSQC*QAIHNVVHAIIL	2298.11	0.01463	Thermolysin	Mascot
					QLQPFPQPQLPY	1456.32	0.007961	Thermolysin	Mascot
					LGQQQPFPPQQPY	1528.94	0.007065	Thermolysin	SEQUEST
					PQPQPFPSQQPY	1416.45	0.05051	Thermolysin	SEQUEST
					QQILQQQLIPC*MDVVL	1926.73	0.004435	Thermolysin	SEQUEST
					LQPQNPSQQQPQEQVP	1846.48	3.83959e-06	Chymotrypsin	Mascot
					LQPQNPSQQQPQEQVPL	1960.2	0.00311	Chymotrypsin	Mascot
					LWQIPEQSQC*QA	1488.44	0.001567	Chymotrypsin	Mascot
					LQQSTYQL	980.906	0.09437	Chymotrypsin	Mascot
					VLQQSTYQ	967	0.0892	Chymotrypsin	Mascot
					LWQIPEQSQC*QAIHN	1853.25	0.025	Chymotrypsin	Mascot
					VLQQSTYQL	1079.31	0.1359	Chymotrypsin	Mascot
					VSFQQPQQQYP	1350.63	0.1359	Chymotrypsin	Mascot
					LQPFPQPQ	954.58	0.03948	Chymotrypsin	Mascot
					VRVPVPQ	795.134	0.06503	Chymotrypsin	Mascot
					VQPQQLPQFEEIRN	1726.5	0.0453	Chymotrypsin	Mascot
61	α-gliadin	Gli-α3	66.2/64	2/23	QQYPLGQGSF	1126.16	5.039e-05	Thermolysin	Mascot and SEQUEST
					HQQQKQQQQPSSQVSFQQPL	2380.06	2.805e-05	Thermolysin	Mascot
					LQLQPFPQPQLPY a	1568.49	8.841e-05	Thermolysin	Mascot
					RPQQPYPQPQPQY	1627.37	0.0002532	Thermolysin	Mascot and SEQUEST
					QQPLQQYPLGQGSF	1592.28	1.157e-06	Thermolysin	Mascot
					RPSQQNPQAQGSVQPQQLPQFEEIRNL	3118.83	0.003392	Thermolysin	Mascot and SEQUEST
					QQPLQQYPL	1116.1	0.001196	Thermolysin	Mascot and SEQUEST
					GQGSFRPSQQNPQAQGSVQPQQLPQFEEIRNL	3594.17	0.0002636	Thermolysin	Mascot
					IPPYC*TIAPF	1179.13	0.108	Thermolysin	Mascot
					QLQPFPQPQLPY a	1455.95	0.005667	Thermolysin	Mascot
					LGQQQPFPPQQPYPQPQPFPSQQPY	2923.37	0.001056	Thermolysin	Mascot
					HQQQKQQQQPSSQVSF	1913.56	0.04814	Thermolysin	Mascot
					C*C*QHLW	903.331	0.1045	Thermolysin	Mascot
					ALQTLPAM#C*NVY	1396.66	0.03646	Thermolysin	Mascot
					QQHNIAHGRSQVLQQSTY	2095.94	0.01073	Thermolysin	Mascot
					PQPQPFPSQQPY	1414.43	0.1579	Thermolysin	SEQUEST
					LQLQPF	746.454	0.1544	Thermolysin	SEQUEST
					LWQIPEQSQC*QA	1487.68	0.0001108	Chymotrypsin	Mascot
					VLQQSTYQL	1081.09	0.006396	Chymotrypsin	Mascot
					LQPQNPSQQQPQEQVP	1846.13	0.0001091	Chymotrypsin	Mascot
					VQPQQLPQFEEIRN	1726.3	2.782e-06	Chymotrypsin	Mascot
					LQPQNPSQQQPQEQVPL	1959.23	0.0004399	Chymotrypsin	Mascot and SEQUEST
					VRVPVPQ	795.485	0.08755	Chymotrypsin	SEQUEST
62	α-gliadin	Gli-α3	57.49/45	1/18	QQPLQQYPLGQGSF	1592.25	1.194e-10	Thermolysin	Mascot
					RPSQQNPQAQGSVQPQQLPQFEEIRNL	3118.47	7.094e-05	Thermolysin	Mascot and SEQUEST
					LQLQPFPQPQLPY a	1571.82	3.339e-07	Thermolysin	Mascot
					QQYPLGQGSF	1126.3	0.1667	Thermolysin	Mascot and SEQUEST
					HQQQKQQQQPSSQVSF	1913.66	0.003403	Thermolysin	Mascot
					RPQQPYPQPQPQY	1626.73	0.0003394	Thermolysin	Mascot and SEQUEST
					HQQQKQQQQPSSQVSFQQPL	2380.72	6.864e-05	Thermolysin	Mascot and SEQUEST
					PQPQPFPSQQPY	1413.65	0.05156	Thermolysin	SEQUEST
					QQHNIAHGRSQVLQQSTY	2095.29	0.2529	Thermolysin	SEQUEST
					LQLQPF	745.47	0.1984	Thermolysin	SEQUEST
					VLQQSTYQL	1079.6	0.1608	Chymotrypsin	Mascot
					LWQIPEQSQC*QA	1489.15	0.03256	Chymotrypsin	Mascot
					LQPQNPSQQQPQEQVP	1847.45	7.57964e-05	Chymotrypsin	Mascot
					LLQELC*C*QH	1201.77	0.1235	Chymotrypsin	Mascot
					LQQSTYQL	980.958	0.05393	Chymotrypsin	Mascot
					LVQQQQF	891.041	0.07994	Chymotrypsin	Mascot
					VRVPVPQ	795.428	0.02529	Chymotrypsin	Mascot
					LQPQNPSQQQPQEQVPL	1958.75	0.1608	Chymotrypsin	Mascot
63	α-gliadin	Gli-α3	36.24/15	1/10	QQYPLGQGSF	1124.13	0.009899	Thermolysin	Mascot and SEQUEST
					LQLQPFPQPQLPY a	1568.72	0.001257	Thermolysin	Mascot
					HQQQKQQQQPSSQVSFQQPL	2379.99	0.05	Thermolysin	Mascot
					RPQQPYPQPQPQY	1627.18	0.05332	Thermolysin	Mascot
					PQPQPFPSQQPY	1414.41	0.2327	Thermolysin	SEQUEST
					LQLQPF	745.167	0.1454	Thermolysin	SEQUEST
					LQPQNPSQQQPQEQVPL	1959.56	2.532e-05	Chymotrypsin	Mascot
					LWQIPEQSQC*QA	1489.6	1	Chymotrypsin	Mascot and SEQUEST
					LQPQNPSQQQPQEQVP	1846.67	0.00035	Chymotrypsin	Mascot
					VRVPVPQ	795.53	0.5611	Chymotrypsin	Mascot
64	α-gliadin	Gli-α9	45.23/80	15/21	ARQTLPAM#C*NVY a	1440.74	5.441e-05	Thermolysin	Mascot and SEQUEST
					IPPYC*STTIAPSGIF a	1624.57	1.629e-05	Thermolysin	Mascot and SEQUEST
					QQQQLIPC*RDVVL a	1598.57	0.04096	Thermolysin	Mascot and SEQUEST
					ARQTLPAM#C*NVYIPPY a	1911.1	0.1519	Thermolysin	Mascot and SEQUEST
					C*STTIAPSGIFGTN a	1427.21	0.01295	Thermolysin	Mascot
					QQHNIAHASSQVLQQSSY	2027.01	0.004821	Thermolysin	Mascot and SEQUEST
					PQPQPFPSQQPLPQPQPF a	2058.44	0.008863	Thermolysin	SEQUEST
					PSQQPLPQPQPF a	1365.91	0.08956	Thermolysin	SEQUEST
					QYPGQQQPFPPQQPY a	1802.8	0.06412	Thermolysin	SEQUEST
					C*STTIAPSGIF a	1155.13	0.05781	Thermolysin	SEQUEST
					VQPQQLPQFEEIRN	1725.57	7.772e-10	Chymotrypsin	Mascot
					IAHASSQVLQQSSYQ a	1648.17	1.31604e-11	Chymotrypsin	Mascot
					LQPQNPSQQQPQEQVP	1845.6	2.014e-05	Chymotrypsin	Mascot
					LARQTLPAM#C*N a	1292.28	3.861e-06	Chymotrypsin	Mascot
					IAPSGIFGTN a	976.918	1.222e-06	Chymotrypsin	Mascot
					LQPQNPSQQQPQEQVPL	1959.59	6.49e-08	Chymotrypsin	Mascot
					VLQQSSYQL a	1065.71	0.001626	Chymotrypsin	Mascot
					VYIPPYC*STT	1200.89	9.024e-05	Chymotrypsin	Mascot and SEQUEST
					LWQIPEQSRC*QA	1517.11	0.04066	Chymotrypsin	Mascot
					VRFPVPQ a	842.685	0.00552	Chymotrypsin	Mascot
					VLQQSSYQ a	952.171	0.1008	Chymotrypsin	Mascot
65	α-gliadin	Gli-α10	58.19/212	0/30	QQPQQQYPSGQGSF	1579.65	0.09838	Thermolysin	Mascot and SEQUEST
					QQQLIPC*RDVVLQQPNIAHASSQVSQQSY	3322.82	0.005925	Thermolysin	Mascot and SEQUEST
					VQPQQLPQFEEIRNL	1840.5	0.07462	Thermolysin	Mascot and SEQUEST
					QQPQQQYPSGQGSFQPSQQNPQAQGF	2893.43	0.03375	Thermolysin	Mascot and SEQUEST
					QQPNIAHASSQVSQQSY	1873.16	0.1686	Thermolysin	Mascot and SEQUEST
					IPC*RDVVLQQPNIAHASSQVSQQSY	2827.78	0.1206	Thermolysin	Mascot and SEQUEST
					QTLPAM#C*NVY	1212.88	0.2032	Thermolysin	Mascot and SEQUEST
					QPSQQNPQAQGFVQPQQLPQFEEIRNL	3151.86	0.0983	Thermolysin	Mascot
					IPPYC*STTIAPF	1369.15	5.14e-05	Thermolysin	Mascot and SEQUEST
					VQPQQLPQF	1083.7	0.3669	Thermolysin	Mascot and SEQUEST
					QPSQQNPQAQGF	1330.59	0.3783	Thermolysin	Mascot and SEQUEST
					QQLC*C*QQLW	1264.19	0.1356	Thermolysin	Mascot and SEQUEST
					QQQLIPC*RDVVL	1469.57	8.851e-05	Thermolysin	Mascot and SEQUEST
					QQILQQQL	999.933	0.4306	Thermolysin	Mascot
					QQILQQQLIPC*RDVVL	1952.79	0.343	Thermolysin	Mascot and SEQUEST
					ALQTLPAMC*NVY	1382.31	0.005748	Thermolysin	Mascot and SEQUEST
					PSGQGSFQPSQQNPQAQGF	1990.98	1.085e-06	Thermolysin	SEQUEST
					PQPQPQYPQPQQPISQQQAQL	2429.45	0.01425	Thermolysin	SEQUEST
					QTPEQSRC*QAIHNVIHAIIL	2330.37	0.03735	Thermolysin	SEQUEST
					IPC*RDVVL	971.594	0.2139	Thermolysin	SEQUEST
					VYIPPYC*STT	1200.95	0.0003262	Chymotrypsin	Mascot and SEQUEST
					LQTLPAMC*N	1047.54	1.585e-05	Chymotrypsin	Mascot and SEQUEST
					LQPQNPSQQQPQEQVP	1848.04	8.48e-05	Chymotrypsin	Mascot
					VQPQQLPQFEEIRN	1727.35	0.0109	Chymotrypsin	Mascot
					LQPQNPSQQQPQEQVPL	1960	0.1578	Chymotrypsin	Mascot and SEQUEST
					IAHASSQVSQQSYQL	1646.97	0.002362	Chymotrypsin	Mascot and SEQUEST
					VVLQQPN	797.953	0.003581	Chymotrypsin	Mascot and SEQUEST
					LWQTPEQSRC*QA	1504.34	0.1413	Chymotrypsin	Mascot and SEQUEST
					VRVPVPQ	795.12	0.0715	Chymotrypsin	Mascot and SEQUEST
					LPQFEEIRN	1146.2	0.09302	Chymotrypsin	Mascot and SEQUEST
66	α-gliadin	Gli-α11,Gli-α12	29.01/26	0/7	FQPSQQNPQAQGF	1479.12	8.977e-05	Thermolysin	Mascot and SEQUEST
					QQPNIAHASSQVSQQSY	1872.63	9.488e-05	Thermolysin	Mascot and SEQUEST
					VQPQQLPQFEEIRNL	1840.64	7.251e-05	Thermolysin	Mascot and SEQUEST
					QQQLIPC*RDVVL	1470.47	0.01256	Thermolysin	Mascot and SEQUEST
					ALQTLPAM#C*NVY	1397.27	0.0398	Thermolysin	Mascot
					VQPQQLPQFEEIRN	1727.46	0.0001165	Chymotrypsin	Mascot
					LQPQNPSQQQPQEQVP	1845.71	4.09384e-06	Chymotrypsin	Mascot
67	α-gliadin	Gli-α13	73.65/98	0/28	QQPQQQYPSGQGF	1492.88	0.1617	Thermolysin	Mascot
					QQQQQQQQQQQQILQQIL	2263.77	0.01989	Thermolysin	Mascot and SEQUEST
					FQPSQQNPQAQGF	1479.24	0.1079	Thermolysin	Mascot and SEQUEST
					QQPNIAHASSQVSQQSY	1873.6	0.1322	Thermolysin	Mascot
					HQQQQQQQQQQQQQQQQQQQQQQPSSQVSY	3725.06	0.09309	Thermolysin	Mascot
					VQPQQLPQFEEIRNL	1838.85	0.07482	Thermolysin	Mascot
					QQLC*C*QQLW	1264.02	0.2001	Thermolysin	Mascot
					QTLPAM#C*NVY	1212.92	0.3545	Thermolysin	Mascot
					IPPYC*STTIAPF	1368.83	0.09065	Thermolysin	Mascot and SEQUEST
					QQQQQQQQQQQQIL	1781.61	0.2033	Thermolysin	Mascot
					QQQLIPC*RDVVLQQPNIAHASSQVSQQSY	3323.08	0.1541	Thermolysin	Mascot and SEQUEST
					IPC*RDVVLQQPNIAHASSQVSQQSY	2826.86	0.3928	Thermolysin	Mascot
					ALQTLPAM#C*NVY	1396.42	0.3836	Thermolysin	Mascot
					QQPQQQYPSGQGFFQPSQQNPQAQGF	2953.26	0.1408	Thermolysin	Mascot
					LGQQQQQFPGQQQPFPPQQPYPQPQPF	3164.15	0.3724	Thermolysin	Mascot
					LQPQNPSQQQPQEQVP	1846.22	1.414e-06	Chymotrypsin	Mascot and SEQUEST
					LQTLPAM#C*N	1064.09	0.0008134	Chymotrypsin	Mascot
					VQPQQLPQFEEIRN	1726.18	4.083e-05	Chymotrypsin	Mascot and SEQUEST
					IILHQQQQQQQQQQQQQQQQQQQQQQPSSQ	3713.15	0.002863	Chymotrypsin	Mascot and SEQUEST
					LQQQQQQQQQQQQILQQ	2153.12	2.081e-05	Chymotrypsin	Mascot
					LALQTLPA	826.481	0.06625	Chymotrypsin	Mascot
					VYIPPYC*STT	1200.59	0.01143	Chymotrypsin	Mascot and SEQUEST
					LPQFEEIRN	1146.45	0.01272	Chymotrypsin	Mascot and SEQUEST
					VVLQQPN	797.895	0.01026	Chymotrypsin	Mascot
					LQPQNPSQQQPQEQVPL	1959.4	0.001077	Chymotrypsin	Mascot and SEQUEST
					LWQTPEQSRC*QA	1503.02	0.1502	Chymotrypsin	Mascot and SEQUEST
					VRVPVPQ	793.49	0.05724	Chymotrypsin	Mascot and SEQUEST
					IAHASSQVSQQSYQL	1647.33	0.00289068	Chymotrypsin	Mascot and SEQUEST
68	α-gliadin	Gli-α15	69.97/97	0/25	QPSQLNPQAQGSVQPQQLPQFAEIRNL	3016.93	4.849e-07	Thermolysin	Mascot
					QQPQQQYPSSQVSF	1653.74	0.0005545	Thermolysin	Mascot and SEQUEST
					QQQRQQPSSQVSF	1547.5	2.075e-05	Thermolysin	Mascot and SEQUEST
					IPPHC*STTIAPF	1341.95	0.009603	Thermolysin	Mascot and SEQUEST
					VQQQQFPGQQQQFPPQQPYPQPQPFPSQQPY	3696.11	2.211e-05	Thermolysin	Mascot
					QQQLIPC*RDVVL	1471.06	0.0269	Thermolysin	Mascot and SEQUEST
					QQILQQQL	998.753	0.06849	Thermolysin	Mascot and SEQUEST
					QLLQQL	742.242	0.09324	Thermolysin	Mascot
					QQHNIAHASSQVL	1433.28	0.03111	Thermolysin	Mascot and SEQUEST
					LQPQQPISQQQAQQQQQQQQQQQQQQQIL	3513.68	0.004651	Thermolysin	Mascot and SEQUEST
					QTLPAM#C*NVY	1212.7	0.06153	Thermolysin	Mascot
					ALQTLPAM#C*NVY	1396.73	0.03421	Thermolysin	SEQUEST
					LQPQNPSQQQPQEQVP	1846.25	4.64e-10	Chymotrypsin	Mascot
					IAHASSQVLQQSTYQ	1660.53	2.458e-05	Chymotrypsin	Mascot
					LQPQNPSQQQPQEQVPL	1961.98	0.009185	Chymotrypsin	Mascot
					LQIPEQSRC*QA	1330.09	0.0008214	Chymotrypsin	Mascot and SEQUEST
					LLQIPEQSRC*QA	1443.27	0.3519	Chymotrypsin	Mascot and SEQUEST
					VLQQSTYQ	966.844	8.897e-05	Chymotrypsin	Mascot
					VRVPVPQ	794.948	1.222e-08	Chymotrypsin	Mascot
					LQTLPAMC*N	1047.94	1.719e-07	Chymotrypsin	Mascot
					LQQSTYQL	981.157	4.67e-06	Chymotrypsin	Mascot
					VSFQQPQQQYPSSQ	1651.6	0.250429	Chymotrypsin	Mascot and SEQUEST
					VYIPPHC*STT	1175.87	0.5282	Chymotrypsin	Mascot and SEQUEST
					IFGTN	551.291	0.1021	Chymotrypsin	Mascot
					VVLQQHN	837.752	0.003801	Chymotrypsin	Mascot
69	α-gliadin	Gli-α17	79.46/221	2/36	QQQQQQQQQQQQILQQIL	2267.45	0.085019	Thermolysin	Mascot and SEQUEST
					QQPQQQYPSGQGF	1494.23	0.0008842	Thermolysin	Mascot and SEQUEST
					HHQQQQQQQQQQQQQQQQQQQQQQPSSQVSY a	3859.99	1.294e-06	Thermolysin	Mascot and SEQUEST
					FQPSQQNPQAQGF	1477.19	2.785e-05	Thermolysin	Mascot and SEQUEST
					QQPQQQYPSGQGFF	1639.77	1.157e-06	Thermolysin	Mascot and SEQUEST
					QQQQQQQQQQQQIL	1782.27	0.1641	Thermolysin	Mascot and SEQUEST
					IPPYC*STTIAPF	1369.19	0.001952	Thermolysin	Mascot and SEQUEST
					QQQLIPC*RDVVLQQPNIAHASSKVSQQSY	3324.13	0.3437	Thermolysin	Mascot and SEQUEST
					QQPQQQYPSGQGFFQPSQQNPQAQGF	2951.97	1.148e-05	Thermolysin	Mascot
					VQPQQLPQFEEIRNL	1841.47	0.4572	Thermolysin	Mascot and SEQUEST
					QTLPAM#C*NVY	1212.62	0.0006013	Thermolysin	Mascot and SEQUEST
					QQQLIPC*RDVVL	1469.4	0.01893	Thermolysin	Mascot and SEQUEST
					QPSQQNPQAQGF	1330.19	0.0207	Thermolysin	Mascot and SEQUEST
					LGQQQQQFPGQQQPFPPQQPYPQPQPF	3164.23	0.003104	Thermolysin	Mascot
					ALQTLPAM#C*NVY	1397.24	0.08167	Thermolysin	Mascot and SEQUEST
					QQILQQQLIPC*RDVVL	1953.41	0.3342	Thermolysin	Mascot and SEQUEST
					QQPNIAHASSKVSQQSY	1872.55	0.04364	Thermolysin	Mascot and SEQUEST
					IPC*RDVVLQQPNIAHASSKVSQQSY	2826.65	0.3206	Thermolysin	SEQUEST
					PQPQPQYPQPQQPISQQQAQL	2429.28	0.3648	Thermolysin	SEQUEST
					VQPQQLPQF	1086.12	0.427	Thermolysin	SEQUEST
					QQILQQQL	998.483	0.5205	Thermolysin	SEQUEST
					PSGQGF	592.39	0.5103	Thermolysin	SEQUEST
					C*C*LQLW	879.39	0.5205	Thermolysin	SEQUEST
					LQQQQQQQQQQQQILQQ	2151.88	0.06109	Chymotrypsin	Mascot and SEQUEST
					LQPQNPSQQQPQEQVP	1845.96	0.02328	Chymotrypsin	Mascot
					LQTLPAM#C*N	1063.94	0.1544	Chymotrypsin	Mascot
					VQPQQLPQFEEIRN	1726.73	0.062	Chymotrypsin	Mascot and SEQUEST
					LQPQNPSQQQPQEQVPL	1959.15	0.08641	Chymotrypsin	Mascot
					VYIPPYC*STT	1202.22	0.03118	Chymotrypsin	Mascot and SEQUEST
					IAHASSKVSQQSYQL	1647.37	0.4324	Chymotrypsin	Mascot
					LWQTPEQSRC*QA	1504	0.1708	Chymotrypsin	Mascot and SEQUEST
					IILHHQQQQQQQQQQQQQQQQQQQQQQPSSQ a	3849.34	0.2186	Chymotrypsin	Mascot
					VRVPVPQ	794.954	0.06783	Chymotrypsin	Mascot
					VSQQSYQL	952.396	0.4601	Chymotrypsin	Mascot
					LALQTLPA	826.333	0.4144	Chymotrypsin	Mascot
					LQLWQTPEQSRC*QA	1745.2	0.2688	Chymotrypsin	Mascot
70	α-gliadin	Gli-α16	67.41/124	0/29	QPSQLNPQAQGSVQPQQLPQFAEIRNL	3018.05	1.45126e-15	Thermolysin	Mascot
					QQPQQQYPSSQVSF	1653.3	3.349e-05	Thermolysin	Mascot and SEQUEST
					NPQAQGSVQPQQLPQFAEIRNL	2464.73	5.149e-08	Thermolysin	Mascot
					LQPQQPISQQQAQQQQQQQQQQQQQQQIL	3515.13	0.02871	Thermolysin	Mascot and SEQUEST
					QPSQLNPQAQGSVQPQQLPQF	2321.63	0.01188	Thermolysin	Mascot and SEQUEST
					QQPQQQYPSSQVSFQPSQL	2205.92	0.008468	Thermolysin	Mascot and SEQUEST
					IPC*RDVVLQQHNIAHASSQVL	2386.39	0.08182	Thermolysin	Mascot
					QQQLIPC*RDVVL	1469.5	0.0001718	Thermolysin	Mascot
					IPPHC*STTIAPF	1341.3	0.000175	Thermolysin	Mascot
					QQQLIPC*RDVVLQQHNIAHASSQVL	2882.6	0.1113	Thermolysin	Mascot and SEQUEST
					VQQQQFPGQQQQFPPQQPYPQPQPFPSQQPY	3697.52	0.01243	Thermolysin / Chymotrypsin	Mascot and SEQUEST
					IAHASSQVLQQSTYQ	1661.09	4.904e-06	Chymotrypsin	Mascot and SEQUEST
					LQTLPAMC*N	1048.11	1.731e-05	Chymotrypsin	Mascot and SEQUEST
					LQPQNPSQQQPQEQVPL	1960.14	0.1739	Chymotrypsin	Mascot and SEQUEST
					LQPQNPSQQQPQEQVP	1847.09	7.035e-05	Chymotrypsin	Mascot and SEQUEST
					LLQIPEQSRC*QA	1443.35	0.0002974	Chymotrypsin	Mascot and SEQUEST
					VLQQSTYQL	1081.01	0.0006349	Chymotrypsin	Mascot
					LQIPEQSRC*QA	1329.53	0.0001766	Chymotrypsin	Mascot and SEQUEST
					VSFQQPQQQYPSSQ	1654.1	0.0007303	Chymotrypsin	Mascot and SEQUEST
					VLQQSTYQ	966.718	0.06581	Chymotrypsin	Mascot
					LQQSTYQL	980.678	0.004496	Chymotrypsin	Mascot and SEQUEST
					VSFQPSQLNPQAQGS	1589.37	0.05805	Chymotrypsin	Mascot
					VYIPPHC*STT	1175.15	0.002146	Chymotrypsin	Mascot and SEQUEST
					VRVPVPQ	795.129	0.02953	Chymotrypsin	Mascot and SEQUEST
					LQQQRQQPSSQ	1328.39	0.04798	Chymotrypsin	Mascot and SEQUEST
					LC*C*QQL	821.237	0.2183	Chymotrypsin	SEQUEST
					VVLQQHN	837.533	0.2644	Chymotrypsin	SEQUEST
					IPEQSRC*QA	1087.46	0.01858	Chymotrypsin	SEQUEST
					VSFQPSQ	792.464	0.2621	Chymotrypsin	SEQUEST
71	α-gliadin	Gli-α15	65.81/160	0/34	QQPQQQYPSSQVSFQPSQL	2206.99	0.03571	Thermolysin	Mascot
					QQPQQQYPSSQVSF	1653.32	0.001513	Thermolysin	Mascot and SEQUEST
					QPSQLNPQAQGSVQPQQLPQF	2322.92	0.03558	Thermolysin	Mascot
					QPSQLNPQAQGSVQPQQLPQFAEIRNL	3020.29	0.0191999	Thermolysin	Mascot
					LQPQQPISQQQAQQQQQQQQQQQQQQQIL	3516.3	0.04644	Thermolysin	Mascot
					NPQAQGSVQPQQLPQFAEIRNL	2464.46	0.04827	Thermolysin	Mascot and SEQUEST
					QQHNIAHASSQVLQQSTY	2040.81	0.05872	Thermolysin	Mascot
					ALQTLPAMC*NVY	1382.48	0.3221	Thermolysin	Mascot
					IPPHC*STTIAPF	1341.77	0.2286	Thermolysin	Mascot and SEQUEST
					VQQQQFPGQQQQFPPQQPYPQPQPFPSQQPY	3697.26	0.3053	Thermolysin	Mascot
					QQQLIPC*RDVVL	1469.69	0.2313	Thermolysin	Mascot and SEQUEST
					QTLPAMC*NVY	1197.32	0.1809	Thermolysin	Mascot and SEQUEST
					IPC*RDVVLQQHNIAHASSQVL	2387.77	0.2746	Thermolysin	Mascot and SEQUEST
					QQILQQQLIPC*RDVVL	1952.36	0.3733	Thermolysin	Mascot
					PQPQPFPSQQPY	1415.39	0.04305	Thermolysin	SEQUEST
					LLQIPEQSRC*QA	1443.38	0.05639	Chymotrypsin	Mascot and SEQUEST
					LQPQNPSQQQPQEQVP	1847.48	0.0190345	Chymotrypsin	Mascot and SEQUEST
					IAHASSQVLQQSTYQ	1660.65	0.08423	Chymotrypsin	Mascot and SEQUEST
					LQQSTYQL	981.094	0.2645	Chymotrypsin	Mascot
					VSFQQPQQQYPSSQ	1653.22	0.1024	Chymotrypsin	Mascot and SEQUEST
					LQIPEQSRC*QA	1329.76	0.1091	Chymotrypsin	Mascot
					LQPQNPSQQQPQEQVPL	1958.92	0.09419	Chymotrypsin	Mascot
					LQTLPAMC*N	1047.94	0.1379	Chymotrypsin	Mascot and SEQUEST
					VLQQSTYQL	1079.45	0.3738	Chymotrypsin	Mascot
					LNPQAQGSVQPQQLPQFAE	2081.88	0.2908	Chymotrypsin	Mascot
					VLQQSTYQ	966.425	0.5464	Chymotrypsin	Mascot
					VYIPPHC*STT	1175.14	0.2586	Chymotrypsin	Mascot and SEQUEST
					VRVPVPQ	794.771	0.3749	Chymotrypsin	Mascot and SEQUEST
					VSFQPSQLNPQAQGS	1588.77	0.4543	Chymotrypsin	Mascot
					M#C*NVYIPPHC*STT	1596.69	0.371	Chymotrypsin	Mascot
					VQPQQLPQFAEIRN	1668.82	0.5585	Chymotrypsin	Mascot
					VVLQQHN	837.586	0.4291	Chymotrypsin	Mascot
					IAPFGIFGTN	1036.37	0.5001	Chymotrypsin	Mascot
					IPEQSRC*QA	1089.32	0.5217	Chymotrypsin	Mascot
72	α-gliadin	Gli-α15	63.58/51	0/23	QQPQQQYPSSQVSF	1652.24	1.007e-06	Thermolysin	Mascot and SEQUEST
					NPQAQGSVQPQQLPQFAEIRNL	2465.96	2.957e-07	Thermolysin	Mascot and SEQUEST
					VQQQQFPGQQQQFPPQQPYPQPQPFPSQQPY	3696.69	0.11	Thermolysin	Mascot
					QQHNIAHASSQVLQQSTY	2041.16	0.005018	Thermolysin	Mascot and SEQUEST
					QPSQLNPQAQGSVQPQQLPQFAEIRNL	3017.49	0.02192	Thermolysin	Mascot
					ALQTLPAMC*NVY	1383.56	0.001196	Thermolysin	Mascot and SEQUEST
					IPPHC*STTIAPF	1341.07	0.03487	Thermolysin	Mascot and SEQUEST
					QQQLIPC*RDVVLQQHNIAHASSQVL	2883.94	0.02093	Thermolysin	Mascot and SEQUEST
					QQILQQQLIPC*RDVVL	1951.11	0.1697	Thermolysin	Mascot and SEQUEST
					PQPQPFPSQQPY	1413.75	0.006067	Thermolysin	SEQUEST
					LQPQQPISQQQAQQQQQQQQQQQQQQQIL	3515.38	0.185	Thermolysin	SEQUEST
					QQQLIPC*RDVVL	1468.26	0.1226	Thermolysin	SEQUEST
					LQPQNPSQQQPQEQVP	1848.77	2.293e-06	Chymotrypsin	Mascot
					IAHASSQVLQQSTYQ	1663.28	0.001527	Chymotrypsin	Mascot
					LQIPEQSRC*QA	1329.67	0.06659	Chymotrypsin	Mascot
					VSFQQPQQQYPSSQ	1652.38	9.052e-05	Chymotrypsin	Mascot
					LQTLPAM#C*N	1063.71	0.005513	Chymotrypsin	Mascot
					IAPFGIFGTN	1036.42	0.3029	Chymotrypsin	Mascot
					LQPQNPSQQQPQEQVPL	1960	0.002803	Chymotrypsin	Mascot
					VLQQSTYQL	1081.22	0.03603	Chymotrypsin	Mascot
					LLQIPEQSRC*QA	1442.68	2.792e-06	Chymotrypsin	Mascot
					VYIPPHC*STT	1174.95	0.007218	Chymotrypsin	Mascot
					LQQSTYQL	980.558	0.01101	Chymotrypsin	Mascot
73	α-gliadin	Gli-α14	58.78/106	0/23	QQPNIAHASSQVSQQSY	1873.04	2.121e-06	Thermolysin	Mascot and SEQUEST
					FQPSQQNPQAQGF	1476.93	5.719e-07	Thermolysin	Mascot and SEQUEST
					IPPYC*STTIAPF	1368.67	0.009356	Thermolysin	Mascot and SEQUEST
					VQPQQLPQFEEIRNL	1840.98	6.586e-05	Thermolysin	Mascot and SEQUEST
					ALQTLPAM#C*NVY	1397.69	0.004184	Thermolysin	Mascot and SEQUEST
					LGQQQQQFPGQQQPFPPQQPYPQPQPF	3166.16	5.198e-06	Thermolysin	Mascot
					QQQLIPC*RDVVL	1470.81	0.003271	Thermolysin	Mascot and SEQUEST
					QTLPAMC*NVY	1196.66	0.005888	Thermolysin	Mascot and SEQUEST
					QQPQQQYPSGQGF	1493.09	0.03558	Thermolysin	Mascot
					QQPQQQYPSGQGFFQPSQQNPQAQGF	2951.09	3.125e-05	Thermolysin	Mascot
					QQPQQQYPSGQGFF	1640.07	0.01137	Thermolysin	Mascot and SEQUEST
					LPQLPY	730.332	0.05193	Thermolysin	SEQUEST
					LQPQNPSQQQPQEQVP	1847.22	0.02939	Chymotrypsin	Mascot and SEQUEST
					LQPQNPSQQQPQEQVPL	1959.45	3.994e-10	Chymotrypsin	Mascot
					LQTLPAM#C*N	1064.83	0.04035	Chymotrypsin	Mascot and SEQUEST
					VQPQQLPQFEEIRN	1727.1	0.0001849	Chymotrypsin	Mascot and SEQUEST
					VYIPPYC*STT	1202.91	2.778e-05	Chymotrypsin	Mascot and SEQUEST
					VVLQQPN	797.731	2.649e-05	Chymotrypsin	Mascot and SEQUEST
					LWQTPEQSRC*QA	1504.21	0.002535	Chymotrypsin	Mascot
					VRVPVPQ	795.85	0.0002947	Chymotrypsin	Mascot
					VSQQSYQL	952.915	0.01139	Chymotrypsin	Mascot
					ISQQQAQ	804.84	0.003661	Chymotrypsin	Mascot
					LQLWQTPEQSRC*QA	1745.04	0.1094	Chymotrypsin	Mascot
74	α-gliadin	Gli-α17	57.58/67	0/22	VQPQQLPQFEEIRNL	1839.55	0.1088	Thermolysin	Mascot and SEQUEST
					FQPSQQNPQAQGF	1477	0.001296	Thermolysin	Mascot and SEQUEST
					QQQLIPC*RDVVL	1470.2	0.02978	Thermolysin	Mascot and SEQUEST
					LGQQQQQFPGQQQPFPPQQPYPQPQPF	3163.51	0.05825	Thermolysin	Mascot
					IPPYC*STTIAPF	1368.45	0.06298	Thermolysin	Mascot and SEQUEST
					QTLPAMC*NVY	1197.66	0.1056	Thermolysin	Mascot
					ALQTLPAMC*NVY	1380.8	0.02733	Thermolysin	Mascot
					QQQLIPC*RDVVLQQPNIAHASSKVSQQSY	3322.93	0.01226	Thermolysin	Mascot
					VQPQQLPQF	1084.83	0.02611	Thermolysin	Mascot
					QQQQQQQQQQQQILQQIL	2264.74	0.04067	Thermolysin	Mascot
					LQPQNPSQQQPQEQVPL	1959.79	8.314e-06	Chymotrypsin	Mascot
					LQTLPAM#C*N	1063.57	5.328e-05	Chymotrypsin	Mascot
					VYIPPYC*STT	1200.9	1.166e-05	Chymotrypsin	Mascot
					VQPQQLPQFEEIRN	1726.28	4.207e-05	Chymotrypsin	Mascot and SEQUEST
					LQPQNPSQQQPQEQVP	1848.21	0.147	Chymotrypsin	Mascot
					VVLQQPN	797.908	0.005612	Chymotrypsin	Mascot
					VRVPVPQ	795.95	0.02837	Chymotrypsin	Mascot
					LVQQQQF	890.976	0.02082	Chymotrypsin	Mascot
					LQTLPA	642.339	0.04794	Chymotrypsin	Mascot
					LWQTPEQSRC*QA	1504.19	0.01657	Chymotrypsin	Mascot
					LQQQQQQQQQQQQILQQ	2151.46	0.05759	Chymotrypsin	Mascot
					VSQQSYQL	952.34	0.147	Chymotrypsin	Mascot
75	α-gliadin	Gli-α17	73.4/192	0/29	VQPQQLPQFEEIRNL	1839.29	2.75166e-08	Thermolysin	Mascot and SEQUEST
					FQPSQQNPQAQGF	1478.46	0.006563	Thermolysin	Mascot and SEQUEST
					QQPQQQYPSGQGF	1494.16	0.1805	Thermolysin	Mascot
					QQQLIPC*RDVVLQQPNIAHASSKVSQQSY	3324.28	0.0001359	Thermolysin	Mascot and SEQUEST
					LGQQQQQFPGQQQPFPPQQPYPQPQPF	3166.82	0.001252	Thermolysin	Mascot
					LPQLPYPQPQPFPPQQSYPQPQPQYPQPQQPISQQQAQL	4538.01	0.1805	Thermolysin	Mascot
					QQPNIAHASSKVSQQSY	1872.72	0.008277	Thermolysin	Mascot
					QQQLIPC*RDVVL	1470.11	0.006286	Thermolysin	Mascot and SEQUEST
					ALQTLPAMC*NVY	1380.83	0.01673	Thermolysin	Mascot
					VQPQQLPQF	1085.15	0.006724	Thermolysin	Mascot and SEQUEST
					QQPQQQYPSGQGFF	1640.29	0.03233	Thermolysin	Mascot
					QTPEQSRC*QAIHNVIHAIIL	2329.04	0.02124	Thermolysin	Mascot
					QQILQQQLIPC*RDVVL	1951.38	0.1583	Thermolysin	Mascot and SEQUEST
					PGQQQPFPPQQPYPQPQPF	2207.63	0.1391	Thermolysin	SEQUEST
					IPPYC*STTIAPF	1368.95	0.0006032	Thermolysin	SEQUEST
					IPC*RDVVLQQPNIAHASSKVSQQSY	2827.14	0.0006243	Thermolysin	SEQUEST
					PQPQPQYPQPQQPISQQQAQL	2430.96	0.1419	Thermolysin	SEQUEST
					LQPQNPSQQQPQEQVP	1847.09	0.1693	Chymotrypsin	Mascot and SEQUEST
					VYIPPYC*STT	1201.92	2.984e-09	Chymotrypsin	Mascot and SEQUEST
					LQPQNPSQQQPQEQVPL	1960.24	3.394e-12	Chymotrypsin	Mascot and SEQUEST
					VVLQQPN	797.837	0.0001728	Chymotrypsin	Mascot and SEQUEST
					LQTLPAM#C*N	1063.83	0.0227	Chymotrypsin	Mascot and SEQUEST
					LALQTLPA	826.395	0.02499	Chymotrypsin	Mascot
					VRVPVPQ	795.821	0.1422	Chymotrypsin	Mascot and SEQUEST
					VQPQQLPQFEEIRN	1727.2	0.08504	Chymotrypsin	Mascot and SEQUEST
					LWQTPEQSRC*QA	1504.13	0.003669	Chymotrypsin	Mascot and SEQUEST
					LQLWQTPEQSRC*QA	1745.15	8.18e-05	Chymotrypsin	Mascot and SEQUEST
					ISQQQAQ	801.795	0.0003067	Chymotrypsin	Mascot
					VQQQQF	776.585	0.1479	Chymotrypsin	SEQUEST
76	α-gliadin	Gli-α10	59.2/223	1/26	QQPNIAHASSQVSQQSY	1874.72	3.974e-05	Thermolysin	Mascot and SEQUEST
					VQPQQLPQFEEIRNL	1839.4	0.00032	Thermolysin	Mascot and SEQUEST
					LGQQQQQFPGQQQPFPPQQPYPQPQPF	3167.09	0.001609	Thermolysin	Mascot
					QQQLIPC*RDVVLQQPNIAHASSQVSQQSY	3323.79	0.05335	Thermolysin	Mascot and SEQUEST
					IPPYC*STTIAPF	1368.55	0.2349	Thermolysin	Mascot and SEQUEST
					QQILQQQLIPC*RDVVL	1951.23	0.01699	Thermolysin	Mascot and SEQUEST
					QQQLIPC*RDVVL	1469.51	0.03686	Thermolysin	Mascot and SEQUEST
					ALQTLPAMC*NVY	1396.6	0.04854	Thermolysin	Mascot
					IPC*RDVVLQQPNIAHASSQVSQQSY	2827.69	0.08314	Thermolysin	SEQUEST
					LQPQNPSQQQPQEQVPL	1959.52	1.53302e-09	Chymotrypsin	Mascot and SEQUEST
					VYIPPYC*STT	1202.22	1.193e-05	Chymotrypsin	Mascot and SEQUEST
					LQPQNPSQQQPQEQVP	1846.44	3.677e-07	Chymotrypsin	Mascot and SEQUEST
					LPQFEEIRN	1146.24	0.0002454	Chymotrypsin	Mascot and SEQUEST
					VVLQQPN	797.799	0.002836	Chymotrypsin	Mascot and SEQUEST
					LWQTPEQSRC*QA	1505.19	0.04054	Chymotrypsin	Mascot and SEQUEST
					VQPQQLPQFEEIRN	1727.89	0.01696	Chymotrypsin	Mascot and SEQUEST
					LQTLPAM#C*N	1063.95	0.001732	Chymotrypsin	Mascot and SEQUEST
					VRVPVPQ	793.842	0.08981	Chymotrypsin	Mascot and SEQUEST
					LALQTLPA	826.039	0.04279	Chymotrypsin	Mascot
					IILHQQQQQQQQQQQQQQQQQQPSSQ a	3201.25	0.0001854	Chymotrypsin	Mascot and SEQUEST
					LIPC*RD	773.485	0.05007	Chymotrypsin	Mascot and SEQUEST
					VSQQSYQL	953.19	0.06731	Chymotrypsin	Mascot and SEQUEST
					VQPQQLPQFEE	1345.14	0.01493	Chymotrypsin	Mascot and SEQUEST
					LLQQLC*C*QQ	1190.79	0.09049	Chymotrypsin	Mascot
					VQQQQF	777.093	0.105	Chymotrypsin	Mascot
					LVQQQQF	890.924	0.07103	Chymotrypsin	SEQUEST
77	α-gliadin	Gli-α19	39.72/149	7/15	QQQLIPC*RDVVL	1469.04	0.3413	Thermolysin	Mascot and SEQUEST
					ISQQQAQQQQQQQQILQQ a	2182.55	1.521e-05	Chymotrypsin	Mascot and SEQUEST
					LQPQNPSQQQPQEQVP	1846.37	0.04887	Chymotrypsin	Mascot and SEQUEST
					VYIPPYC*STT	1202.14	4.33e-05	Chymotrypsin	Mascot and SEQUEST
					LQQSSYQQLQQ a	1352.29	0.00726	Chymotrypsin	Mascot
					VLQQSSYQQLQQ a	1450.51	0.09189	Chymotrypsin	Mascot and SEQUEST
					ISQQQAQQQQQQQQ a	1698.86	9.01e-12	Chymotrypsin	Mascot and SEQUEST
					LQPQNPSQQQPQEQVPL	1959	7.26e-08	Chymotrypsin	Mascot and SEQUEST
					LFQIPEQSRC*QA a	1477.5	2.345e-09	Chymotrypsin	Mascot and SEQUEST
					VLQQSSYQQ a	1082.48	0.04338	Chymotrypsin	Mascot and SEQUEST
					LQTLPAMC*N	1047.46	4.91e-09	Chymotrypsin	Mascot and SEQUEST
					VQPQQLPQFQE a	1342.59	9.805e-09	Chymotrypsin	Mascot and SEQUEST
					VRVPVPQ	794.521	1.302e-06	Chymotrypsin	Mascot and SEQUEST
					IPEQSRC*QA	1088.48	1.365e-06	Chymotrypsin	Mascot and SEQUEST
					VVLQQHN	838.135	0.0002026	Chymotrypsin	Mascot and SEQUEST
78	α-gliadin	Gli-α22	86.36/251	5/38	SQPQQPISQQQQQQQQQQQQKQQQQQQQQIL a	3803.42	6.85682e-05	Thermolysin	Mascot and SEQUEST
					QPSQQNPQAQGSVQPQQLPQFEEIRNL	3089.72	3.196e-05	Thermolysin	Mascot and SEQUEST
					IPC*RDVVLQQHSIAY	1801.61	0.009084	Thermolysin	Mascot and SEQUEST
					HQQQQQQQQQQQQQPLSQVSF a	2581.74	0.0007935	Thermolysin	Mascot and SEQUEST
					VQQQQFPGQQQPFPPQQPYPQPQPFPSQQPY	3668.75	0.002022	Thermolysin / Chymotrypsin	Mascot and SEQUEST
					QQQLIPC*RDVVL	1469.86	0.03622	Thermolysin	Mascot and SEQUEST
					IPPYC*TIAPVGIFGTN	1721.86	0.01125	Thermolysin	Mascot and SEQUEST
					QQQLIPC*RDVVLQQHSIAY	2297.12	0.08918	Thermolysin	Mascot and SEQUEST
					IPPYC*TIAPVGIF	1447.73	0.02026	Thermolysin	Mascot and SEQUEST
					RPQQPYPQSQPQY	1616.21	0.008701	Thermolysin	Mascot and SEQUEST
					C*TIAPVGIF	977.148	0.1007	Thermolysin	Mascot and SEQUEST
					C*TIAPVGIFGTN	1249.52	0.07599	Thermolysin	Mascot
					QQILQQQLIPC*RDVVL	1953.61	0.3065	Thermolysin	Mascot and SEQUEST
					QIPEQSRC*QAIHNVVHAIIL	2327.82	0.1443	Thermolysin	Mascot and SEQUEST
					PQPQLPYPQPQPF	1536.89	0.1373	Thermolysin	SEQUEST
					IAYGSSQVLQQSTYQ	1673.35	0.02921	Chymotrypsin	Mascot and SEQUEST
					LQPQNPSQQQPQEQ	1650.42	0.011921	Chymotrypsin	Mascot and SEQUEST
					VQPQQLPQFEEIRN	1727.22	0.06503	Chymotrypsin	Mascot and SEQUEST
					IILHQQQQQQQQQQQQQP a	2256.84	0.02776	Chymotrypsin	Mascot and SEQUEST
					LQPQNPSQQQPQEQVSL a	1949.11	0.06348	Chymotrypsin	Mascot and SEQUEST
					VQPQQLPQFEE	1342.77	0.08352	Chymotrypsin	Mascot and SEQUEST
					LWQIPEQSRC*QA	1517.46	0.135	Chymotrypsin	Mascot and SEQUEST
					LQPQNPSQQQPQEQVS a	1836.19	0.008772	Chymotrypsin	Mascot and SEQUEST
					VLQQSTYQL	1080	0.225	Chymotrypsin	Mascot
					LETLPAMC*N	1049.28	0.1498	Chymotrypsin	Mascot and SEQUEST
					LALETLPA	829.09	0.1706	Chymotrypsin	Mascot
					LPQFEEIRN	1146.13	0.1164	Chymotrypsin	Mascot and SEQUEST
					LQQSTYQL	980.39	0.2189	Chymotrypsin	Mascot
					LQPFPQPQ	955.152	0.02007	Chymotrypsin	Mascot and SEQUEST
					VVLQQHS	811.001	0.2946	Chymotrypsin	Mascot
					VLQQSTYQ	967.167	0.2419	Chymotrypsin	Mascot
					VYIPPYC*T	1014.93	0.3042	Chymotrypsin	Mascot and SEQUEST
					VRVPVPQ	794.517	0.3458	Chymotrypsin	Mascot and SEQUEST
					LVQQQQFPGQQQPFPPQQPYPQPQPFPSQQPY	3778.57	0.03534	Chymotrypsin	Mascot and SEQUEST
					LIPC*RD	773.943	0.4249	Chymotrypsin	Mascot
					IPEQSRC*QA	1088.69	0.3516	Chymotrypsin	Mascot
					LQPFPQPQLPYPQPQ	1779.51	0.2504	Chymotrypsin	Mascot and SEQUEST
					LC*C*QQ	708.233	0.4464	Chymotrypsin	Mascot
79	α-gliadin	Gli-α23	79.29/104	2/26	QQPQQQYPSGQGSFQPSQQNPQAQGSVQPQQLPQFEEIRNL	4651.07	3.151e-14	Thermolysin	Mascot
					SQPQQPISQQQQQQQQQQQKQQQQQQQQQIL a	3801.34	0.000365626	Thermolysin	Mascot and SEQUEST
					GSSQVLQQSTY	1199	7.643e-06	Thermolysin	Mascot and SEQUEST
					QQPQQQYPSGQGSF	1580.27	3.014e-11	Thermolysin	Mascot and SEQUEST
					C*TIAPVGIFGTN	1249.86	2.382e-12	Thermolysin	Mascot and SEQUEST
					IPPYC*TIAPVGIFGTN	1721.31	0.008554	Thermolysin	Mascot and SEQUEST
					QPSQQNPQAQGSVQPQQLPQFEEIRNL	3091.25	3.886e-15	Thermolysin	Mascot and SEQUEST
					IPPYC*TIAPVGIF	1448.59	0.0458	Thermolysin	Mascot and SEQUEST
					RPQQPYPQSQPQY	1617.51	0.1151	Thermolysin	Mascot and SEQUEST
					HQQQQQQQQQQQQKQPLSQVSF a	2708.43	5.629e-07	Thermolysin	Mascot and SEQUEST
					IPC*RDVVLQQHSIAY	1799.54	0.01209	Thermolysin	Mascot and SEQUEST
					VQQQQFPGQQQPFPPQQPYPQPQPFPSQQPY	3666.13	6.579e-08	Thermolysin	Mascot
					QQQLIPC*RDVVLQQHSIAY	2297.73	1.525e-17	Thermolysin	Mascot and SEQUEST
					ALETLPAM#C*NVY	1398.14	0.0001311	Thermolysin	Mascot and SEQUEST
					QQQLIPC*RDVVL	1469.48	0.007296	Thermolysin	Mascot and SEQUEST
					C*TIAPVGIF	977.691	0.08031	Thermolysin	Mascot
					QIPEQSRC*QAIHNVVHAIIL	2327.39	6.592e-07	Thermolysin	Mascot
					ETLPAM#C*NVY	1216.22	0.08609	Thermolysin	Mascot
					QLVQQL	729.457	0.01304	Thermolysin	Mascot
					VQPQQLPQFEEIRN	1727.14	7.626e-08	Chymotrypsin	Mascot and SEQUEST
					LQPQNPSQQQPQEQVP	1848.91	1.625e-07	Chymotrypsin	Mascot
					IAYGSSQVLQQSTYQ	1673.9	3.54183e-10	Chymotrypsin	Mascot and SEQUEST
					VLQQSTYQL	1080.11	0.01341	Chymotrypsin	Mascot
					VRVPVPQ	794.83	1.166e-05	Chymotrypsin	Mascot and SEQUEST
					VYIPPYC*T	1012.61	0.02805	Chymotrypsin	Mascot
					VVLQQHS	810.979	0.1153	Chymotrypsin	Mascot
80	α-gliadin	Gli-α21	90.44/296	16/46	QQPQQQYPSGQGSF	1580.44	0.07114	Thermolysin	Mascot and SEQUEST
					QQPQQQYPSGQGSFQPSQQNPQAQGSVQPQQLPQFEEIRNL	4652.65	8.773e-08	Thermolysin	Mascot
					HQQQQQQQQQQQQPLSQVSF a	2451.39	7.488e-09	Thermolysin	Mascot and SEQUEST
					RPQQPYPQPQPQYSQPQQPISQQQQQQQQQQQQQQIL a	4513.87	0.2388	Thermolysin	Mascot and SEQUEST
					QPSQQNPQAQGSVQPQQLPQFEEIRNL	3090.76	0.01259	Thermolysin	Mascot and SEQUEST
					SQPQQPISQQQQQQQQQQQQQQILQQIL a	3386.52	0.209	Thermolysin	Mascot and SEQUEST
					SQPQQPISQQQQQQQQQQQQQQIL a	2906.92	0.1739	Thermolysin	Mascot and SEQUEST
					HQQQQQQQQQQQQPL a	1903.66	1.139e-07	Thermolysin	Mascot and SEQUEST
					QQHSIAHGSSQVLQQSTY	1999.51	2.97e-08	Thermolysin	Mascot and SEQUEST
					RPQQPYPQPQPQY	1627.57	0.4128	Thermolysin	Mascot and SEQUEST
					C*TIAPVGFFGTN a	1285.08	0.3414	Thermolysin	Mascot and SEQUEST
					VQQQQFPGQQQPFPPQQPYPQPQPFPSQQPY	3666.7	4.03e-05	Thermolysin / Chymotrypsin	Mascot
					IPPYC*TIAPVGF a	1335.1	0.2071	Thermolysin	Mascot and SEQUEST
					IPPYC*TIAPVGFF a	1482.26	0.3366	Thermolysin	Mascot and SEQUEST
					QQILQQQL	999.458	0.02644	Thermolysin	Mascot and SEQUEST
					QLQPFPQPQLPYPQPHLPYPQPQPF a	2984.45	0.0003181	Thermolysin	Mascot
					ALETLPAM#C*NVY	1399.52	0.003777	Thermolysin	Mascot and SEQUEST
					C*TIAPVGFF a	1012.46	0.404	Thermolysin	Mascot and SEQUEST
					IPC*RDVVLQQHSIAHGSSQVLQQSTY	2954.53	1.357e-05	Thermolysin	Mascot and SEQUEST
					QQQLIPC*RDVVL	1468.81	0.0002329	Thermolysin	Mascot and SEQUEST
					LQLQPFPQPQLPYPQPHLPYPQPQPF a	3096.43	7.903e-05	Thermolysin	Mascot
					ETLPAM#C*NVY	1215.98	0.0469	Thermolysin	Mascot
					QIPEQSRC*QAIHNVVHAIIL	2326.69	0.003178	Thermolysin	Mascot
					QQQLIPC*RDVVLQQHSIAHGSSQVL a	2842.93	0.3184	Thermolysin	Mascot and SEQUEST
					C*TIAPVGF a	864.327	0.05546	Thermolysin	Mascot and SEQUEST
					QQHSIAHGSSQVL	1393.28	0.00678	Thermolysin	Mascot
					IPC*RDVVLQQHSIAHGSSQVL	2344.31	0.003874	Thermolysin	Mascot and SEQUEST
					QQILQQQLIPC*RDVVL	1953.15	0.001563	Thermolysin	Mascot and SEQUEST
					PQPQPFPSQQPY	1414.15	0.2561	Thermolysin	SEQUEST
					VQQQQFPGQQQPFPPQQPY	2271.36	0.1194	Thermolysin	SEQUEST
					PQPHLPYPQPQPF a	1548.2	0.3775	Thermolysin	SEQUEST
					LQPQNPSQQQPQEQVPL	1960.67	0.1462	Chymotrypsin	Mascot and SEQUEST
					LQPQNPSQQQPQEQVP	1847.15	0.08543	Chymotrypsin	Mascot and SEQUEST
					VQPQQLPQFEEIRN	1727.43	0.125	Chymotrypsin	Mascot
					IILHQQQQQQQQQQQQP a	2132.18	0.4165	Chymotrypsin	Mascot
					IAHGSSQVLQQSTYQ	1648.1	0.1819	Chymotrypsin	Mascot
					ISQQQQQQQQQQQQQQILQQ a	2495.73	0.1855	Chymotrypsin	Mascot
					VLQQSTYQ	966.897	0.3942	Chymotrypsin	Mascot
					LWQIPEQSRC*QA	1516.59	0.3522	Chymotrypsin	Mascot
					VLQQSTYQL	1081.04	0.3142	Chymotrypsin	Mascot
					LQPFPQPQ	955.208	0.4439	Chymotrypsin	Mascot
					VRVPVPQ	794.791	0.2749	Chymotrypsin	Mascot
					LETLPAMC*N	1049.32	0.3319	Chymotrypsin	Mascot
					VYIPPYC*T	1013.75	0.396	Chymotrypsin	Mascot
					VVLQQHS	810.796	0.4557	Chymotrypsin	Mascot
					LVQQQQFPGQQQPFPPQQPYPQPQPFPSQQPY	3779.68	0.4592	Chymotrypsin	Mascot
81	α-gliadin	Gli-α24	91.07/435	32/56	QQPQQQYPSGQGF	1493.98	0.2834	Thermolysin	Mascot and SEQUEST
					QPSQQNPQAQGSFQPQQLPQFEAIRNL a	3080.43	1.7895e-12	Thermolysin	Mascot
					SQPQQPISQQQQQQQQQQQQQQQILQQIL a	3514.55	0.08956	Thermolysin	Mascot and SEQUEST
					FQPSQQNPQAQGSF a	1564.4	9.036e-06	Thermolysin	Mascot and SEQUEST
					LQLQPFPQPQLPYPQPQPF a	2265.56	5.663e-08	Thermolysin	Mascot
					RPQQPYPQPQPQY	1626.28	0.2	Thermolysin	Mascot and SEQUEST
					IPC*RDVVLQQHNIAHGSSQVLQESTY a	2979.4	7.155e-07	Thermolysin	Mascot and SEQUEST
					QQHNIAHGSSQVLQESTY a	2027.41	0.1929	Thermolysin	Mascot and SEQUEST
					SQPQQPISQQQQQQQQQQQQQQQIL a	3033.6	4.931e-05	Thermolysin	Mascot and SEQUEST
					RPQQPYPQPQPQYSQPQQPISQQQQQQQQQQQQQQQIL a	4641.54	0.004871	Thermolysin	Mascot
					FQPSQQNPQAQGSFQPQQLPQF a	2531.6	0.0001522	Thermolysin	Mascot
					QPQQLPQFEAIRNL a	1681.85	0.3351	Thermolysin	Mascot and SEQUEST
					SQVSFQQPQQQYPSGQGF a	2042.24	0.003098	Thermolysin	Mascot
					IPPYC*TIAPF	1179.05	0.3298	Thermolysin	Mascot and SEQUEST
					QQPQQQYPSGQGFF	1640	0.1862	Thermolysin	Mascot and SEQUEST
					QQQLIPC*RDVVL	1469.42	0.218	Thermolysin	Mascot and SEQUEST
					QLQPFPQPQLPYPQPQPF a	2152.04	0.003724	Thermolysin	Mascot
					ALQTLPAM#C*NVY	1397.42	0.3572	Thermolysin	Mascot and SEQUEST
					QQQLIPC*RDVVLQQHNIAHGSSQVL a	2868.64	0.1548	Thermolysin	Mascot and SEQUEST
					QQILQQQLIPC*RDVVL	1951.02	0.3492	Thermolysin	Mascot and SEQUEST
					QQHNIAHGSSQVL a	1419.14	0.002105	Thermolysin	Mascot and SEQUEST
					VQEQQFPGQQQPFPPQQPYPQPQPFPSQQPY a	3666.19	0.2605	Thermolysin / Chymotrypsin	Mascot and SEQUEST
					IPC*RDVVLQQHNIAHGSSQVL a	2372.8	0.2691	Thermolysin	Mascot and SEQUEST
					QIPEQSRC*QAIHNVVHAIIL	2326.52	0.0008703	Thermolysin	Mascot and SEQUEST
					QNPSQQQPQEQVPL a	1620.67	0.4256	Thermolysin	Mascot and SEQUEST
					VQEQQFPGQQQPFPPQQPY a	2273.27	0.2336	Thermolysin	SEQUEST
					PQFEAIRNL a	1088.46	0.2423	Thermolysin	SEQUEST
					PQPQPFPSQQPY	1413.91	0.3339	Thermolysin	SEQUEST
					ISQQQQQQQQQQQQQQQILQQ a	2623.84	2.313e-05	Chymotrypsin	Mascot and SEQUEST
					LQLQNPSQQQPQEQVP a	1863.02	0.0007098	Chymotrypsin	Mascot
					LQTLPAMC*N	1049.12	1.855e-05	Chymotrypsin	Mascot and SEQUEST
					VLQESTYQL a	1081.96	0.00169	Chymotrypsin	Mascot
					LALQTLPA	826.478	0.001263	Chymotrypsin	Mascot
					LQNPSQQQPQEQVP a	1622.57	0.3629	Chymotrypsin	Mascot and SEQUEST
					LQNPSQQQPQEQVPL a	1734.15	3.269e-05	Chymotrypsin	Mascot
					LWQIPEQSRC*QA	1516.73	0.0004625	Chymotrypsin	Mascot and SEQUEST
					IILHQQHHHHQQQQQQQQQQP a	2678.24	0.0007842	Chymotrypsin	Mascot and SEQUEST
					VLQESTYQ a	968.329	0.02061	Chymotrypsin	Mascot
					LQTLPA	642.271	0.02355	Chymotrypsin	Mascot
					VRVPVPQ	795.223	0.6116	Chymotrypsin	Mascot and SEQUEST
					IAHGSSQVLQESTYQ a	1648.22	3.63572e-08	Chymotrypsin	Mascot
					VVLQQHN	837.946	0.01575	Chymotrypsin	Mascot
					VYIPPYC*T	1013.24	0.01494	Chymotrypsin	Mascot and SEQUEST
					LVQEQQFPGQQQPFPPQQPYPQPQPFPSQQPY a	3782.55	0.2255	Chymotrypsin	Mascot and SEQUEST
					LIPC*RD	773.406	0.1121	Chymotrypsin	Mascot
					IPEQSRC*QA	1088.59	0.1074	Chymotrypsin	Mascot
					LQLQNPSQQQPQEQ a	1668.77	0.5993	Chymotrypsin	SEQUEST
					HQQHHHHQQQQQQQQQQPL a	2453.49	0.01288	Thermolysin	Mascot
					QTLPAMC*NVY	1196.62	0.008025	Thermolysin	Mascot
					QQILQQQL	999.605	0.02693	Thermolysin	Mascot
					C*TIAPF	708.352	0.0121	Thermolysin	Mascot
					QQPQQQYPSGQGFFQPSQQNPQAQGSF a	3037.96	0.007425	Thermolysin	Mascot
					IPC*RDVVL	971.987	0.04853	Thermolysin	Mascot
					QLVQQL	727.827	0.0146	Thermolysin	Mascot
					QPQQLPQFEAIRNLAL a	1866.02	0.0265	Thermolysin	Mascot
					C*C*QQLW	894.328	0.07726	Thermolysin	Mascot
82	α-gliadin	Gli-α24	63.23/60	8/24	QQPQQQYPSGQGF	1493.43	1.596e-08	Thermolysin	Mascot and SEQUEST
					QQPQQQYPSGQGFF	1639.69	0.01211	Thermolysin	Mascot and SEQUEST
					QTLPAMC*NVY	1196.6	0.0006716	Thermolysin	Mascot
					LQLQPFPQPQLPYPQPQPF a	2265.77	2.147e-05	Thermolysin	Mascot
					ALQTLPAMC*NVY	1380.7	0.006032	Thermolysin	Mascot
					SQPQQPISQQQQQQQQQQQQQQQIL a	3033.33	2.558e-05	Thermolysin	Mascot
					IPPYC*TIAPF	1179.02	0.02464	Thermolysin	Mascot
					QPQQLPQFEAIRNL a	1682.57	0.03514	Thermolysin	Mascot and SEQUEST
					IPC*RDVVL	971.729	0.01317	Thermolysin	Mascot
					RPQQPYPQPQPQY	1627.41	0.005117	Thermolysin	Mascot
					QQHNIAHGSSQVLQESTY a	2028.18	0.008579	Thermolysin	Mascot
					C*TIAPF	709.336	0.06247	Thermolysin	Mascot
					C*C*QQLW	894.298	0.1288	Thermolysin	Mascot
					QLVQQL	728.398	0.02512	Thermolysin	Mascot
					QQILQQQLIPC*RDVVL	1950.97	0.00236	Thermolysin	Mascot
					QQQLIPC*RDVVL	1469.35	0.1229	Thermolysin	Mascot and SEQUEST
					VRVPVPQ	795.305	0.05857	Chymotrypsin	Mascot
					ISQQQQQQQQQQQQQQQILQQ a	2623.91	0.1138	Chymotrypsin	Mascot and SEQUEST
					VYIPPYC*T	1012.91	0.0001737	Chymotrypsin	Mascot and SEQUEST
					LQTLPAMC*N	1048.88	0.0004494	Chymotrypsin	Mascot
					LWQIPEQSRC*QA	1516.78	0.007327	Chymotrypsin	Mascot
					LQNPSQQQPQEQVP a	1620.85	9.392e-05	Chymotrypsin	Mascot
					IAHGSSQVLQESTYQ a	1649.76	1	Chymotrypsin	SEQUEST
					VLQESTYQ a	968.377	1	Chymotrypsin	SEQUEST
83	α-gliadin	Gli-α20	74.48/74	11/28	C*TIAQVGIFGTN a	1280.65	2.13185e-12	Thermolysin	Mascot and SEQUEST
					SQPQQPISQQQQQQQQQIL a	2266.37	6.262e-11	Thermolysin	Mascot and SEQUEST
					LQLQPFPQPQLPYPQPQLPYPQPQPF a	3087.59	4.606e-11	Thermolysin	Mascot
					IPPYC*TIAQVGIFGTN a	1751.6	1.727e-08	Thermolysin	Mascot and SEQUEST
					VQQQQFPGQQQPFPPQQPYPQPQPFPSQQPY	3665.55	2.132e-10	Thermolysin	Mascot
					QPSQQNPQAQGSVQPQQLPQFEEIRNL	3089.85	2.791e-12	Thermolysin	Mascot and SEQUEST
					IPPYC*TIAQVGIF a	1479.75	0.0002371	Thermolysin	Mascot and SEQUEST
					C*TIAQVGIF a	1008.18	0.6561	Thermolysin	Mascot and SEQUEST
					QLQPFPQPQLPYPQPQLPYPQPQPF a	2974.93	6.783e-07	Thermolysin	Mascot
[truncated: 23 more rows]
